# Supplementary material for: Pangenome Analysis of the Plant Pathogen Pseudomonas syringae Reveals Unique Natural Products for Niche Adaptation
Source: Angew Chem Int Ed Engl. 2025 May 2;64(25):e202503679. doi: 10.1002/anie.202503679 (PMC12171316; doi:10.1002/anie.202503679)
Supplement: Supplementary file 2 — Supporting Information [file ANIE-64-e202503679-s001.xlsx]

## Sheet: Content
Table S19	antiSMASH analysis for 18 P. syringae strains
Table S20	Accession number of NRPS hits from the anvi'o platform, with the genes related to the sym BGC highlighted in green
Table S21	Accession number of PKS hits from the anvi'o platform, with the genes related to the sec BGC highlighted in green
Table S22	Accession number of P. syringae genomes for the phylogenetic tree analysis in Figure S1
Table S23	Accession number of α-KG dependent enzymes for the phylogenetic tree analysis in Figure S18
Table S24	Accession number of C starter of sym BGC related enzymes for the phylogenetic tree analysis
Table S25	Accession number of A domian of β-Ala related enzymes for the phylogenetic tree analysis
Table S26	Accession number of SecA related enzymes for the phylogenetic tree analysis in Figure S19A
Table S27	All of related domians in the Figure S12C
Table S28	HGT analysis for P. syringae DSM 1242 identified a set of plausible genes acquired through HGT
	0

## Sheet: Table S19
Column1	Column2	Column3	Column4	Column5	Column6	Column7
DSM 1241
Region	Type	From	To	Most similar known cluster	Similarity
Region 1	ectoine	407,346	417,732
Region 2	arylpolyene	504,340	547,939	aryl polyenes	Other	0.38
Region 3	hserlactone	1,708,136	1,727,165	FR901228	NRP:Cyclic depsipeptide+Polyketide:Modular type I polyketide	0.14
Region 4	NRPS,T1PKS	1,789,935	1,845,952	syringolin A	NRP+Polyketide	1
Region 5	NRPS	1,923,956	1,985,343	chitinimide B/chitinimide F/chitinimide D/chitinimide A/chitinimide C/chitinimide E/chitinimide G	NRP+Polyketide	0.41
Region 6	hserlactone,NRP-metallophore,NRPS	2,096,620	2,210,409	Pf-5 pyoverdine	NRP	0.22
Region 7	NRPS,NI-siderophore	2,909,124	2,978,513	syringafactin	NRP	0.66
Region 8	NRPS	2,980,429	3,128,039	syringomycin	NRP	1
Region 9	NRPS	4,344,623	4,404,626
Region 10	NAGGN	4,411,750	4,426,550
Region 11	transAT-PKS	5,089,116	5,156,022	secimide	Polyketide:Trans-AT type I polyketide	0.96
Region 12	redox-cofactor	5,478,894	5,501,092	lankacidin C	NRP+Polyketide	0.13
Region 13	NRPS-like	5,918,272	5,961,718	nematophin	NRP	0.13
DSM 50274
Region	Type	From	To	Most similar known cluster	Similarity
Region 1	arylpolyene	454,718	498,317	aryl polyenes	Other	0.38
Region 2	NRPS	1,866,486	1,925,250	chitinimide B/chitinimide F/chitinimide D/chitinimide A/chitinimide C/chitinimide E/chitinimide G	NRP+Polyketide	0.33
Region 3	NRP-metallophore,NRPS	2,042,462	2,144,969	Pf-5 pyoverdine	NRP	0.22
Region 4	NRPS,NI-siderophore	2,841,705	2,922,469	syringafactin	NRP	0.66
Region 5	NRPS	2,931,259	3,089,763	syringomycin	NRP	1
Region 6	NRPS	4,229,824	4,289,842
Region 7	NAGGN	4,303,558	4,318,358
Region 8	transAT-PKS	4,968,756	5,035,653	secimide	Polyketide:Trans-AT type I polyketide	0.96
Region 9	NAPAA,redox-cofactor	5,327,455	5,371,293	lankacidin C	NRP+Polyketide	0.13
Region 10	NRPS-like	5,743,866	5,787,312	nematophin	NRP	0.13
DSM 50255
Region	Type	From	To	Most similar known cluster	Similarity
Region 17.1	NRPS	1	1,927	kolossin	NRP	1
Region 19.1	NRPS	1	1,535
Region 30.1	NRPS	1	3,237	kolossin	NRP	1
Region 38.1	NRPS	1	2,558	azotobactin D	NRP	0.33
Region 62.1	NRPS	1	1,678	kolossin	NRP	1
Region 67.1	NAGGN	12,057	26,857
Region 114.1	NRPS	1	2,277	xenoamicin A/xenoamicin B	NRP:Cyclic depsipeptide	0.25
Region 142.1	NRPS	1	27,038	Pf-5 pyoverdine	NRP	0.04
Region 146.1	NRPS-like	1	18,178	fragin	NRP	0.37
Region 167.1	arylpolyene	1	16,745	aryl polyenes	Other	0.38
Region 180.1	NRPS	1	1,868	kolossin	NRP	1
Region 182.1	NI-siderophore	15,781	34,704	schizokinen	Other	0.2
Region 209.1	NRPS	1	2,588	rhizomide A/rhizomide B/rhizomide C	NRP	1
Region 246.1	NRPS	1	1,902	rhizomide A/rhizomide B/rhizomide C	NRP	1
Region 249.1	NRPS	1	1,780	bicornutin A1/bicornutin A2	NRP	1
Region 262.1	NRPS	1	2,494	rhizomide A/rhizomide B/rhizomide C	NRP	1
Region 272.1	NRPS-like	20,003	42,333	syringomycin	NRP	0.41
Region 297.1	NRPS	1	1,328
Region 305.1	NRPS	1	4,915
Region 309.1	NRPS	1	11,537	syringafactin	NRP	0.5
Region 326.1	NRPS	1	2,098	bovienimide A	NRP:Lipopeptide	1
Region 327.1	NRPS	1	2,167	kolossin	NRP	1
Region 328.1	NRPS	1	15,002	detoxin S1	NRP+Polyketide	0.33
Region 336.1	NRPS	1	2,688	bovienimide A	NRP:Lipopeptide	1
Region 347.1	NRPS-like	1	10,739	syringomycin	NRP	0.41
Region 357.1	NAPAA	1	14,106
Region 360.1	redox-cofactor	1	11,875	lankacidin C	NRP+Polyketide	0.13
Region 368.1	NRPS	1	9,587	chitinimide B/chitinimide F/chitinimide D/chitinimide A/chitinimide C/chitinimide E/chitinimide G	NRP+Polyketide	0.16
Region 370.1	NRPS,T1PKS	1	38,721	syringolin A	NRP+Polyketide	0.57
DSM 1242
Region	Type	From	To	Most similar known cluster	Similarity
Region 1.1	NRPS,NI-siderophore	54,909	136,108	syringafactin	NRP	0.66
Region 1.2	NRPS	141,199	304,378	syringomycin	NRP	1
Region 2.1	transAT-PKS	364,660	431,557	secimide	Polyketide:Trans-AT type I polyketide	0.96
Region 3.1	NRP-metallophore,NRPS	95,467	197,116	Pf-5 pyoverdine	NRP	0.22
Region 3.2	NRPS	300,679	359,187	chitinimide B/chitinimide F/chitinimide D/chitinimide A/chitinimide C/chitinimide E/chitinimide G	NRP+Polyketide	0.33
Region 3.3	NRPS,T1PKS	435,968	492,614	syringolin A	NRP+Polyketide	1
Region 7.1	NAGGN	42,238	56,882
Region 7.2	NRPS	69,843	129,858	Pf-5 pyoverdine	NRP	0.02
Region 20.1	NAPAA	65,979	92,410
Region 23.1	redox-cofactor	66,899	82,996	lankacidin C	NRP+Polyketide	0.13
Region 29.1	arylpolyene	14,363	51,175	aryl polyenes	Other	0.38
DSM 1856
Region	Type	From	To	Most similar known cluster	Similarity
Region 1.1	blactam	330,531	352,396	tabtoxin	Other	0.31
Region 2.1	NRPS	1	61,344	syringafactin	NRP	0.66
Region 8.1	arylpolyene	143,613	187,212	APE Vf	Other	0.4
Region 14.1	NRPS-like	1	24,310	fragin	NRP	0.37
Region 17.1	redox-cofactor,NAPAA	29,094	72,267	lankacidin C	NRP+Polyketide	0.13
Region 18.1	NRPS	100,990	136,027	azotobactin D	NRP	0.66
Region 19.1	NI-siderophore	7,290	26,214	schizokinen	Other	0.2
Region 20.1	hserlactone	3,349	24,029	FR901228	NRP:Cyclic depsipeptide+Polyketide:Modular type I polyketide	0.14
Region 33.1	NRPS	1	51,181	chitinimide B/chitinimide F/chitinimide D/chitinimide A/chitinimide C/chitinimide E/chitinimide G	NRP+Polyketide	0.33
Region 39.1	NAGGN	12,732	27,378
Region 40.1	NRPS,NRP-metallophore	1	34,800	Pf-5 pyoverdine	NRP	0.11
DSM 50256
Region	Type	From	To	Most similar known cluster	Similarity
Region 2.1	NRPS,NI-siderophore	296,364	374,033	syringafactin	NRP	0.66
Region 2.2	NRPS	379,118	415,458	syringomycin	NRP	0.29
Region 3.1	transAT-PKS	58,229	125,126	secimide	Polyketide:Trans-AT type I polyketide	0.96
Region 5.1	NRPS	58,276	119,911	chitinimide B/chitinimide F/chitinimide D/chitinimide A/chitinimide C/chitinimide E/chitinimide G	NRP+Polyketide	0.33
Region 5.2	hserlactone,NRP-metallophore,NRPS	219,995	325,814	Pf-5 pyoverdine	NRP	0.22
Region 6.1	NAGGN	239,352	254,152
Region 6.2	NRPS	268,141	295,235	rhizomide A/rhizomide B/rhizomide C	NRP	1
Region 9.1	arylpolyene	178,150	221,749	aryl polyenes	Other	0.38
Region 10.1	NRPS	203,951	228,618	rhizomide A/rhizomide B/rhizomide C	NRP	1
Region 14.1	redox-cofactor,NAPAA	24,757	67,211	lankacidin C	NRP+Polyketide	0.13
Region 15.1	NRPS	3,927	123,294	syringomycin	NRP	0.88
Region 16.1	NRPS	1	24,101	jagaricin	NRP	0.13
Region 17.1	NRPS	87,229	118,791
Region 26.1	NRPS-like	1	24,329	fragin	NRP	0.37
Region 28.1	NRPS	45,056	71,864	kolossin	NRP	1
Region 38.1	NRPS	1	13,555	ririwpeptide A/ririwpeptide B/ririwpeptide C	NRP	1
Region 40.1	NRPS	1	10,165	kolossin	NRP	1
Region 44.1	NRPS	1	5,189	icosalide A/icosalide B	NRP:Lipopeptide	1
Region 45.1	NRPS	1	3,066	icosalide A/icosalide B	NRP:Lipopeptide	1
Region 46.1	NRPS	1	2,870	kolossin	NRP	1
Region 47.1	NRPS	1	2,372	bovienimide A	NRP:Lipopeptide	1
Region 49.1	NRPS	1	1,721	kolossin	NRP	1
DSM 50272
Region	Type	From	To	Most similar known cluster	Similarity
Region 4.1	NRPS	1	30,619	anikasin	NRP	0.44
Region 20.1	redox-cofactor,NAPAA	43,539	76,831	lankacidin C	NRP+Polyketide	0.13
Region 24.1	arylpolyene	16,281	59,880	APE Vf	Other	0.4
Region 25.1	NRPS	10,840	71,157	chitinimide B/chitinimide F/chitinimide D/chitinimide A/chitinimide C/chitinimide E/chitinimide G	NRP+Polyketide	0.33
Region 35.1	NRPS,NRP-metallophore	1	59,720	Pf-5 pyoverdine	NRP	0.14
Region 41.1	hserlactone	43,029	53,896
Region 58.1	NAGGN	7,869	22,485
Region 119.1	furan	1	9,251
DSM 50293
Region	Type	From	To	Most similar known cluster	Similarity
Region 1.1	NRP-metallophore,NRPS	413,564	517,000	Pf-5 pyoverdine	NRP	0.22
Region 8.1	NRPS	1	50,454	chitinimide B/chitinimide F/chitinimide D/chitinimide A/chitinimide C/chitinimide E/chitinimide G	NRP+Polyketide	0.41
Region 8.2	NAGGN	118,656	133,458
Region 10.1	terpene	161,680	185,283	carotenoid	Terpene	1
Region 11.1	NI-siderophore,NRPS	142,547	195,720	cichofactin A/cichofactin B	NRP:Lipopeptide	1
Region 16.1	RiPP-like	43,747	54,939
Region 38.1	arylpolyene	13,982	40,252	APE Vf	Other	0.4
Region 44.1	NRPS-like	1	19,127	fragin	NRP	0.37
Region 48.1	redox-cofactor	1	8,619	lankacidin C	NRP+Polyketide	0.13
DSM 50277
Region	Type	From	To	Most similar known cluster	Similarity
Region 3.1	NI-siderophore	12,079	31,003	schizokinen	Other	0.2
Region 3.2	NRPS	32,635	74,716	syringafactin A/syringafactin C	NRP	1
Region 5.1	redox-cofactor,NAPAA	194,137	228,908	lankacidin C	NRP+Polyketide	0.13
Region 13.1	NRPS	71,960	131,851	chitinimide B/chitinimide F/chitinimide D/chitinimide A/chitinimide C/chitinimide E/chitinimide G	NRP+Polyketide	0.33
Region 19.1	NRP-metallophore,NRPS	28,434	110,626	Pf-5 pyoverdine	NRP	0.19
Region 23.1	NRPS-like	70,431	94,575	fragin	NRP	0.37
Region 35.1	hserlactone	42,924	63,604	FR901228	NRP:Cyclic depsipeptide+Polyketide:Modular type I polyketide	0.09
Region 39.1	arylpolyene	1	23,840	APE Vf	Other	0.4
Region 47.1	NAGGN	10,441	25,087
DSM 50281
Region	Type	From	To	Most similar known cluster	Similarity
Region 1.1	NRPS	1	41,194	nunapeptin/nunamycin	NRP	0.28
Region 1.2	NI-siderophore,NRPS	43,110	113,208	syringafactin	NRP	0.66
Region 1.3	RiPP-like	190,512	201,711
Region 2.1	transAT-PKS	177,207	244,131	secimide	Polyketide:Trans-AT type I polyketide	0.96
Region 9.1	NRPS-like	1	24,331	fragin	NRP	0.37
Region 13.1	NAGGN	32,207	47,007
Region 13.2	NRPS	102,758	155,634
Region 25.1	NRPS,NRP-metallophore,hserlactone	1	86,714	Pf-5 pyoverdine	NRP	0.19
Region 27.1	NRPS,T1PKS	5,793	62,336	syringolin A	NRP+Polyketide	1
Region 30.1	NRPS	1	59,604	chitinimide B/chitinimide F/chitinimide D/chitinimide A/chitinimide C/chitinimide E/chitinimide G	NRP+Polyketide	0.33
Region 31.1	NAPAA	40,325	66,652
Region 32.1	NRPS	1	62,954	syringomycin	NRP	0.52
Region 33.1	hserlactone	42,845	62,642	amphi-enterobactin 1/amphi-enterobactin 2/amphi-enterobactin 3/amphi-enterobactin 4	NRP	0.08
Region 34.1	arylpolyene	1	36,828	aryl polyenes	Other	0.38
Region 35.1	NRPS	17,062	58,367	syringomycin	NRP	0.58
Region 42.1	redox-cofactor	1	15,942	lankacidin C	NRP+Polyketide	0.13
Region 45.1	ectoine	7,302	17,688
IMET10777
Region	Type	From	To	Most similar known cluster	Similarity
Region 3.1	acyl_amino_acids,hserlactone,NRP-metallophore,NRPS	243,935	368,721	Pf-5 pyoverdine	NRP	0.22
Region 4.1	ectoine	119,046	129,432
Region 4.2	arylpolyene	210,167	253,766	APE Vf	Other	0.4
Region 5.1	NRPS	218,515	280,829	chitinimide B/chitinimide F/chitinimide D/chitinimide A/chitinimide C/chitinimide E/chitinimide G	NRP+Polyketide	0.33
Region 6.1	NAGGN	86,539	101,186
Region 10.1	NAPAA,redox-cofactor	66,401	108,158	lankacidin C	NRP+Polyketide	0.13
Region 11.1	furan	187,650	201,367
Region 13.1	NI-siderophore	317	19,250	schizokinen	Other	0.2
Region 15.1	blactam	127,751	149,616	tabtoxin	Other	0.31
Region 29.1	NRPS-like	1	20,797	Pf-5 pyoverdine	NRP	0.01
IMET10891
Region	Type	From	To	Most similar known cluster	Similarity
Region 3.1	NRP-metallophore,NRPS,acyl_amino_acids,hserlactone	67,905	192,691	Pf-5 pyoverdine	NRP	0.22
Region 4.1	ectoine	119,046	129,432
Region 4.2	arylpolyene	210,167	253,766	APE Vf	Other	0.4
Region 5.1	NRPS	30,050	92,364	chitinimide B/chitinimide F/chitinimide D/chitinimide A/chitinimide C/chitinimide E/chitinimide G	NRP+Polyketide	0.33
Region 6.1	NAGGN	197,294	211,941
Region 8.1	NI-siderophore	317	19,250	schizokinen	Other	0.2
Region 9.1	redox-cofactor,NAPAA	126,745	168,502	lankacidin C	NRP+Polyketide	0.13
Region 13.1	blactam	4,834	26,699	tabtoxin	Other	0.31
Region 21.1	furan	1	13,718
Region 32.1	NRPS-like	1	18,605	fragin	NRP	0.37
DSM 10604
Region	Type	From	To	Most similar known cluster	Similarity
Region 1.1	transAT-PKS,NRPS-like,hserlactone	155,806	217,265
Region 2.1	NRPS	1	54,972	sessilin A	NRP:Cyclic depsipeptide	0.33
Region 3.1	NRPS	1	69,148	nunapeptin/nunamycin	NRP	1
Region 6.1	NRPS,T1PKS	74,476	130,497	syringolin A	NRP+Polyketide	1
Region 6.2	NRPS	203,996	265,302	chitinimide B/chitinimide F/chitinimide D/chitinimide A/chitinimide C/chitinimide E/chitinimide G	NRP+Polyketide	0.33
Region 6.3	NRP-metallophore,NRPS	379,812	422,665	Pf-5 pyoverdine	NRP	0.12
Region 8.1	transAT-PKS	81,500	148,397	secimide	Polyketide:Trans-AT type I polyketide	0.96
Region 11.1	arylpolyene	22,189	65,788	aryl polyenes	Other	0.38
Region 21.1	NRPS	1	49,012	Pf-5 pyoverdine	NRP	0.02
Region 29.1	NRPS	1	32,033	corpeptin A/corpeptin B	NRP	0.63
Region 31.1	NRP-metallophore,NRPS	1	59,047	pyoverdine SMX-1	NRP	0.35
Region 40.1	NAPAA	1	12,603
Region 44.1	NRPS,NI-siderophore	52,876	134,339	syringafactin	NRP	0.66
Region 49.1	NAGGN	20,808	35,608
Region 54.1	NRPS-like	1	23,816	fragin	NRP	0.37
Region 65.1	redox-cofactor	24,872	40,936	lankacidin C	NRP+Polyketide	0.13
CECT7752
Region	Type	From	To	Most similar known cluster	Similarity
Region 1.1	NRPS	545,782	694,690	syringomycin	NRP	1
Region 1.2	NI-siderophore,NRPS	711,558	789,489	syringafactin	NRP	0.66
Region 4.1	NRP-metallophore,NRPS	1	69,552	Pf-5 pyoverdine	NRP	0.14
Region 4.2	NRPS	183,248	242,193	chitinimide B/chitinimide F/chitinimide D/chitinimide A/chitinimide C/chitinimide E/chitinimide G	NRP+Polyketide	0.33
Region 4.3	NRPS,T1PKS	318,782	375,422	syringolin A	NRP+Polyketide	1
Region 7.1	arylpolyene	174,039	217,638	aryl polyenes	Other	0.38
Region 12.1	NRPS-like	148,756	173,084	fragin	NRP	0.37
Region 13.1	redox-cofactor,NAPAA	83,190	124,858	lankacidin C	NRP+Polyketide	0.13
Region 17.1	NAGGN	13,970	28,614
DSM 5176
Region	Type	From	To	Most similar known cluster	Similarity
Region 1.1	NRPS	1	41,108	nunapeptin/nunamycin	NRP	0.28
Region 1.2	NI-siderophore,NRPS	43,024	113,134	syringafactin	NRP	0.66
Region 4.1	NRPS,hserlactone	478	38,660	azotobactin D	NRP	0.66
Region 4.2	NRPS	141,278	202,468	chitinimide B/chitinimide F/chitinimide D/chitinimide A/chitinimide C/chitinimide E/chitinimide G	NRP+Polyketide	0.33
Region 4.3	NRPS,T1PKS	284,486	341,131	syringolin A	NRP+Polyketide	1
Region 5.1	NAGGN	1	11,007
Region 5.2	NRPS	21,627	81,654
Region 7.1	transAT-PKS	16,775	83,672	secimide	Polyketide:Trans-AT type I polyketide	0.92
Region 10.1	NRPS	118,013	149,979	syringomycin	NRP	0.47
Region 11.1	NRPS-like	121,493	145,922	fragin	NRP	0.37
Region 20.1	NRP-metallophore,NRPS	41,944	109,334	Pf-5 pyoverdine	NRP	0.18
Region 32.1	NRPS,NRPS-like	1	64,066	syringomycin	NRP	0.52
Region 33.1	hserlactone	1	19,703	amphi-enterobactin 1/amphi-enterobactin 2/amphi-enterobactin 3/amphi-enterobactin 4	NRP	0.08
Region 45.1	ectoine	16,687	27,073
Region 59.1	arylpolyene	1	17,005	aryl polyenes	Other	0.38
Region 61.1	redox-cofactor	1	12,144	lankacidin C	NRP+Polyketide	0.13
Region 66.1	NRPS	1	5,765	kolossin	NRP	1
DSM 50292
Region	Type	From	To	Most similar known cluster	Similarity
Region 1.1	RiPP-like	43,766	54,958
Region 4.1	NRPS,NRP-metallophore	1	81,367	Pf-5 pyoverdine	NRP	0.19
Region 7.1	NAGGN	261,390	275,858
Region 8.1	NI-siderophore,NRPS	142,575	214,365	cichofactin A/cichofactin B	NRP:Lipopeptide	1
Region 17.1	NRPS	1	50,454	chitinimide B/chitinimide F/chitinimide D/chitinimide A/chitinimide C/chitinimide E/chitinimide G	NRP+Polyketide	0.41
Region 21.1	terpene	11,936	35,539	carotenoid	Terpene	1
Region 25.1	arylpolyene	57,071	83,320	APE Vf	Other	0.4
Region 43.1	NRPS-like	1	19,238	fragin	NRP	0.37
Region 49.1	redox-cofactor	1	8,619	lankacidin C	NRP+Polyketide	0.13
DC3000
Region	Type	From	To	Most similar known cluster	Similarity
Region 1.1	redox-cofactor	547,668	569,878	lankacidin C	NRP+Polyketide	0.13
Region 1.2	NAGGN	1,780,376	1,795,179
Region 1.3	NRP-metallophore,NRPS	2,288,651	2,389,395	Pf-5 pyoverdine	NRP	0.22
Region 1.4	NRP-metallophore,T1PKS,NRPS	2,849,947	2,910,634	yersiniabactin	NRP+Polyketide	1
Region 1.5	NRPS	3,133,704	3,200,018	syringafactin	NRP	1
Region 1.6	hserlactone	4,367,652	4,388,386	FR901228	NRP:Cyclic depsipeptide+Polyketide:Modular type I polyketide	0.14
Region 1.7	NRPS	5,068,738	5,123,916
Region 1.8	T1PKS,NRPS,NRPS-like	5,268,089	5,356,525	coronatine	NRP	0.87
Region 1.9	arylpolyene	5,787,526	5,831,125	APE Vf	Other	0.4
Region 1.10	NRPS-like	6,189,553	6,233,002	pyoverdine DC3000	NRP	0.04
SZ57
Region 1.1	hydrogen-cyanide	1	10931
Region 2.1	NRPS,NI-siderophore	133612	224096	syringafactin	NRP	0.66
Region 4.1	NRP-metallophore,NRPS	188446	248080	Pf-5 pyoverdine	NRP	0.11
Region 6.1	hserlactone	156643	177323	FR901228	NRP:Cyclic depsipeptide+Polyketide:Modular type I polyketide	0.14
Region 9.1	NRPS	9700	72041	chitinimide B/chitinimide F/chitinimide D/chitinimide A/chitinimide C/chitinimide E/chitinimide G	NRP+Polyketide	0.33
Region 9.2	NRP-metallophore,NRPS	187923	230813	Pf-5 pyoverdine	NRP	0.13
Region 17.1	hydrogen-cyanide	31191	44050
Region 20.1	NRPS-like	1	24306	fragin	NRP	0.37
Region 22.1	NAGGN	136636	151280
Region 27.1	arylpolyene	23615	67214	aryl polyenes	Other	0.38
Region 34.1	redox-cofactor,NAPAA	1	39578	lankacidin C	NRP+Polyketide	0.13

## Sheet: Table S20
Gene_name	NCBI Accession_number
00000000|gene_cluster:GC_00004046|genome_name:DSM10604|gene_callers_id:3341	WP_024960041.1
00000001|gene_cluster:GC_00004046|genome_name:DSM1241|gene_callers_id:3762	WP_253915621.1
00000002|gene_cluster:GC_00004046|genome_name:DSM50255|gene_callers_id:916	WP_032705417.1
00000003|gene_cluster:GC_00004046|genome_name:DSM50255|gene_callers_id:730	WP_032706314.1
00000004|gene_cluster:GC_00004046|genome_name:DSM50255|gene_callers_id:5305	WP_032706331.1
00000005|gene_cluster:GC_00004046|genome_name:DSM50255|gene_callers_id:4427	WP_029867051.1
00000006|gene_cluster:GC_00004046|genome_name:DSM50255|gene_callers_id:2920	WP_025168334.1
00000007|gene_cluster:GC_00004046|genome_name:DSM50274|gene_callers_id:3670	WP_058877201.1
00000008|gene_cluster:GC_00004046|genome_name:DSM50281|gene_callers_id:477	WP_349345885.1
00000009|gene_cluster:GC_00004046|genome_name:DSM5176|gene_callers_id:2358	WP_349344608.1
00000010|gene_cluster:GC_00004046|genome_name:DC3000|gene_callers_id:4760	WP_011105127.1
00000011|gene_cluster:GC_00004046|genome_name:DSM1242|gene_callers_id:3498	WP_349341507.1
00000012|gene_cluster:GC_00004046|genome_name:DSM50256|gene_callers_id:2876	WP_349347545.1
00000013|gene_cluster:GC_00004046|genome_name:DSM50256|gene_callers_id:2038	WP_349347778.1
00000014|gene_cluster:GC_00004046|genome_name:DSM50256|gene_callers_id:1336	WP_349348030.1
00000015|gene_cluster:GC_00004975|genome_name:DSM50255|gene_callers_id:2918	WP_029867269.1
00000016|gene_cluster:GC_00004975|genome_name:DSM50255|gene_callers_id:3439	WP_029867301.1
00000017|gene_cluster:GC_00004975|genome_name:DSM50255|gene_callers_id:2539	WP_029867068.1
00000018|gene_cluster:GC_00004975|genome_name:DSM50255|gene_callers_id:1612	WP_032706419.1
00000019|gene_cluster:GC_00004975|genome_name:DSM50255|gene_callers_id:2554	WP_029867079.1
00000020|gene_cluster:GC_00004975|genome_name:DSM50255|gene_callers_id:2398	WP_032706401.1
00000021|gene_cluster:GC_00005246|genome_name:DSM50255|gene_callers_id:1383	WP_025168339.1
00000022|gene_cluster:GC_00005246|genome_name:DSM50255|gene_callers_id:120	WP_025168024.1
00000023|gene_cluster:GC_00005246|genome_name:DSM50255|gene_callers_id:2940	WP_025167923.1
00000024|gene_cluster:GC_00005246|genome_name:DSM50256|gene_callers_id:2209	WP_349347966.1
00000025|gene_cluster:GC_00005246|genome_name:DSM50256|gene_callers_id:4300	WP_349347691.1
00000026|gene_cluster:GC_00008144|genome_name:DSM50255|gene_callers_id:4957	WP_032705638.1
00000027|gene_cluster:GC_00006700|genome_name:DSM50255|gene_callers_id:1420	WP_029867015.1
00000028|gene_cluster:GC_00006700|genome_name:DSM50255|gene_callers_id:1728	WP_032705755.1
00000029|gene_cluster:GC_00008151|genome_name:DC3000|gene_callers_id:4770	WP_011105130.1
00000030|gene_cluster:GC_00000008|genome_name:DSM50255|gene_callers_id:785	WP_032706576.1
00000031|gene_cluster:GC_00000008|genome_name:DSM50255|gene_callers_id:2891	WP_032706530.1
00000032|gene_cluster:GC_00000008|genome_name:DSM50255|gene_callers_id:1159	WP_029867017.1
00000033|gene_cluster:GC_00000008|genome_name:DSM50255|gene_callers_id:3359	WP_032706404.1
00000034|gene_cluster:GC_00000008|genome_name:DSM50255|gene_callers_id:1793	WP_032706066.1
00000035|gene_cluster:GC_00000008|genome_name:DSM50255|gene_callers_id:664	WP_032706180.1
00000036|gene_cluster:GC_00000008|genome_name:DSM50255|gene_callers_id:734	WP_032706374.1
00000037|gene_cluster:GC_00000008|genome_name:DSM50255|gene_callers_id:3742	WP_029867240.1
00000038|gene_cluster:GC_00000008|genome_name:DSM50255|gene_callers_id:2111	WP_032705574.1
00000039|gene_cluster:GC_00000008|genome_name:DSM50255|gene_callers_id:91	WP_029867070.1
00000040|gene_cluster:GC_00000008|genome_name:DSM50255|gene_callers_id:4841	WP_154219803.1
00000041|gene_cluster:GC_00000008|genome_name:DSM50255|gene_callers_id:4921	WP_032705442.1
00000042|gene_cluster:GC_00000008|genome_name:DSM50255|gene_callers_id:4349	WP_029867288.1
00000043|gene_cluster:GC_00000008|genome_name:DSM50255|gene_callers_id:2270	WP_032706015.1
00000044|gene_cluster:GC_00000008|genome_name:DSM50255|gene_callers_id:2308	WP_032706238.1
00000045|gene_cluster:GC_00000008|genome_name:DSM50255|gene_callers_id:4353	WP_025168350.1
00000046|gene_cluster:GC_00000008|genome_name:DSM50255|gene_callers_id:4768	WP_029867228.1
00000047|gene_cluster:GC_00000008|genome_name:DSM50255|gene_callers_id:386	WP_025168321.1
00000048|gene_cluster:GC_00000008|genome_name:DSM50255|gene_callers_id:3691	WP_032706302.1
00000049|gene_cluster:GC_00000008|genome_name:DSM50255|gene_callers_id:1387	WP_029867244.1
00000050|gene_cluster:GC_00000008|genome_name:DSM50255|gene_callers_id:4375	WP_032705466.1
00000051|gene_cluster:GC_00000008|genome_name:DSM50255|gene_callers_id:286	WP_029867187.1
00000052|gene_cluster:GC_00000008|genome_name:DSM50255|gene_callers_id:2094	WP_032706727.1
00000053|gene_cluster:GC_00000008|genome_name:DSM50255|gene_callers_id:1049	WP_032705995.1
00000054|gene_cluster:GC_00000008|genome_name:DSM50255|gene_callers_id:380	WP_029867244.1
00000055|gene_cluster:GC_00000008|genome_name:DSM50255|gene_callers_id:5416	WP_029867289.1
00000056|gene_cluster:GC_00000008|genome_name:DSM50255|gene_callers_id:748	WP_029867007.1
00000057|gene_cluster:GC_00000008|genome_name:DSM50255|gene_callers_id:2931	WP_029867300.1
00000058|gene_cluster:GC_00000008|genome_name:DSM50255|gene_callers_id:2107	WP_032705495.1
00000059|gene_cluster:GC_00000008|genome_name:DSM50255|gene_callers_id:3675	WP_029867167.1
00000060|gene_cluster:GC_00000008|genome_name:DSM50255|gene_callers_id:665	WP_032706229.1
00000061|gene_cluster:GC_00000008|genome_name:DSM50255|gene_callers_id:4911	WP_029867288.1
00000062|gene_cluster:GC_00000008|genome_name:DSM50255|gene_callers_id:2103	WP_032705451.1
00000063|gene_cluster:GC_00000008|genome_name:DSM50255|gene_callers_id:4374	WP_029867000.1
00000064|gene_cluster:GC_00000008|genome_name:DSM50255|gene_callers_id:917	WP_029866998.1
00000065|gene_cluster:GC_00000008|genome_name:DSM50255|gene_callers_id:5320	WP_032706373.1
00000066|gene_cluster:GC_00000008|genome_name:DSM50255|gene_callers_id:1342	WP_029867225.1
00000067|gene_cluster:GC_00000008|genome_name:DSM50255|gene_callers_id:427	WP_032705390.1
00000068|gene_cluster:GC_00000008|genome_name:DSM50255|gene_callers_id:1259	WP_032705996.1
00000069|gene_cluster:GC_00000008|genome_name:DSM50255|gene_callers_id:4159	WP_032706207.1
00000070|gene_cluster:GC_00000008|genome_name:DSM50255|gene_callers_id:5321	WP_032706389.1
00000071|gene_cluster:GC_00000008|genome_name:DSM50255|gene_callers_id:291	WP_032706334.1
00000072|gene_cluster:GC_00000008|genome_name:DSM50255|gene_callers_id:2932	WP_154219780.1
00000073|gene_cluster:GC_00000008|genome_name:DSM50255|gene_callers_id:4710	WP_032706413.1
00000074|gene_cluster:GC_00000008|genome_name:DSM50255|gene_callers_id:5340	WP_032706020.1
00000075|gene_cluster:GC_00000008|genome_name:DSM50255|gene_callers_id:4369	WP_032706066.1
00000076|gene_cluster:GC_00000008|genome_name:DSM50255|gene_callers_id:2310	WP_032706285.1
00000077|gene_cluster:GC_00000008|genome_name:DSM50255|gene_callers_id:3684	WP_032706102.1
00000078|gene_cluster:GC_00000008|genome_name:DSM50255|gene_callers_id:1607	WP_032706318.1
00000079|gene_cluster:GC_00000008|genome_name:DSM50255|gene_callers_id:3247	WP_032706286.1
00000080|gene_cluster:GC_00000008|genome_name:DSM50255|gene_callers_id:66	WP_032705742.1
00000081|gene_cluster:GC_00000008|genome_name:DSM50255|gene_callers_id:657	WP_003308842.1
00000082|gene_cluster:GC_00000008|genome_name:DSM50255|gene_callers_id:5374	WP_154219806.1
00000083|gene_cluster:GC_00000008|genome_name:DSM50255|gene_callers_id:1427	WP_032705583.1
00000084|gene_cluster:GC_00000008|genome_name:DSM50255|gene_callers_id:4920	WP_029867289.1
00000085|gene_cluster:GC_00000008|genome_name:DSM50255|gene_callers_id:4919	WP_032705412.1
00000086|gene_cluster:GC_00000008|genome_name:DSM50255|gene_callers_id:1486	WP_032706727.1
00000087|gene_cluster:GC_00000008|genome_name:DSM50255|gene_callers_id:1912	WP_032706066.1
00000088|gene_cluster:GC_00000140|genome_name:DSM50255|gene_callers_id:3932	WP_025167994.1
00000089|gene_cluster:GC_00000140|genome_name:DSM50255|gene_callers_id:4767	WP_029867224.1
00000090|gene_cluster:GC_00000140|genome_name:DSM50255|gene_callers_id:2861	WP_032706485.1
00000091|gene_cluster:GC_00000140|genome_name:DSM50255|gene_callers_id:1618	WP_032706546.1
00000092|gene_cluster:GC_00000140|genome_name:DSM50255|gene_callers_id:2095	WP_029867299.1
00000093|gene_cluster:GC_00000140|genome_name:DSM50255|gene_callers_id:450	WP_032705612.1
00000094|gene_cluster:GC_00000140|genome_name:DSM50255|gene_callers_id:1381	WP_032706626.1
00000095|gene_cluster:GC_00000140|genome_name:DSM50255|gene_callers_id:3332	WP_032706348.1
00000096|gene_cluster:GC_00000140|genome_name:DSM50255|gene_callers_id:1718	WP_032705678.1
00000097|gene_cluster:GC_00000140|genome_name:DSM50255|gene_callers_id:2860	WP_032706464.1
00000098|gene_cluster:GC_00000140|genome_name:DSM50255|gene_callers_id:2432	WP_032705727.1
00000099|gene_cluster:GC_00000140|genome_name:DSM50255|gene_callers_id:4036	WP_032705448.1
00000100|gene_cluster:GC_00000140|genome_name:DSM50255|gene_callers_id:1629	WP_029867225.1
00000101|gene_cluster:GC_00000140|genome_name:DSM50255|gene_callers_id:1402	WP_032705448.1
00000102|gene_cluster:GC_00000140|genome_name:DSM50255|gene_callers_id:2021	WP_032706523.1
00000103|gene_cluster:GC_00000140|genome_name:DSM50255|gene_callers_id:507	WP_032705840.1
00000104|gene_cluster:GC_00000140|genome_name:DSM50255|gene_callers_id:3370	WP_032706466.1
00000105|gene_cluster:GC_00000140|genome_name:DSM50255|gene_callers_id:2024	WP_032706606.1
00000106|gene_cluster:GC_00000140|genome_name:DSM50255|gene_callers_id:1617	WP_032706523.1
00000107|gene_cluster:GC_00000140|genome_name:DSM50255|gene_callers_id:1397	WP_032705678.1
00000108|gene_cluster:GC_00000140|genome_name:DSM50255|gene_callers_id:434	WP_032705511.1
00000109|gene_cluster:GC_00004635|genome_name:DSM1241|gene_callers_id:2519	WP_032656031.1
00000110|gene_cluster:GC_00004635|genome_name:DSM50274|gene_callers_id:2489	WP_057406189.1
00000111|gene_cluster:GC_00004635|genome_name:DSM50277|gene_callers_id:1401	MEQ4198881.1
00000112|gene_cluster:GC_00004635|genome_name:DSM50281|gene_callers_id:57	WP_024660696.1
00000113|gene_cluster:GC_00004635|genome_name:CECT7752|gene_callers_id:587	WP_060707742.1
00000114|gene_cluster:GC_00004635|genome_name:DSM5176|gene_callers_id:59	WP_349344520.1
00000115|gene_cluster:GC_00004635|genome_name:SZ57|gene_callers_id:312	WP_153220189.1
00000116|gene_cluster:GC_00004635|genome_name:DSM1856|gene_callers_id:806	MEQ4182393.1
00000117|gene_cluster:GC_00004635|genome_name:DSM50272|gene_callers_id:1714	MEQ4187646.1
00000118|gene_cluster:GC_00008028|genome_name:DSM50255|gene_callers_id:3331	WP_032706325.1
00000119|gene_cluster:GC_00007396|genome_name:DSM50292|gene_callers_id:2525	WP_029242501.1
00000120|gene_cluster:GC_00007396|genome_name:DSM50293|gene_callers_id:3713	WP_029242501.1
00000121|gene_cluster:GC_00000001|genome_name:DSM10604|gene_callers_id:3165	WP_024960900.1
00000122|gene_cluster:GC_00000001|genome_name:DSM10604|gene_callers_id:540	WP_032629874.1
00000123|gene_cluster:GC_00000001|genome_name:DSM10604|gene_callers_id:538	WP_024959037.1
00000124|gene_cluster:GC_00000001|genome_name:DSM10604|gene_callers_id:539	WP_024959038.1
00000125|gene_cluster:GC_00000001|genome_name:DSM10604|gene_callers_id:839	WP_032629874.1
00000126|gene_cluster:GC_00000001|genome_name:DSM10604|gene_callers_id:3164	WP_024960899.1
00000127|gene_cluster:GC_00000001|genome_name:DSM10604|gene_callers_id:1739	WP_032629874.1
00000128|gene_cluster:GC_00000001|genome_name:DSM10604|gene_callers_id:1520	WP_024960041.1
00000129|gene_cluster:GC_00000001|genome_name:DSM1241|gene_callers_id:2545	WP_032655999.1
00000130|gene_cluster:GC_00000001|genome_name:DSM1241|gene_callers_id:2586	WP_046722256.1
00000131|gene_cluster:GC_00000001|genome_name:DSM1241|gene_callers_id:2584	WP_032655801.1
00000132|gene_cluster:GC_00000001|genome_name:DSM1241|gene_callers_id:2585	WP_096533096.1
00000133|gene_cluster:GC_00000001|genome_name:DSM1241|gene_callers_id:2544	WP_046722254.1
00000134|gene_cluster:GC_00000001|genome_name:DSM50255|gene_callers_id:2479	WP_029867017.1
00000135|gene_cluster:GC_00000001|genome_name:DSM50255|gene_callers_id:666	WP_032706263.1
00000136|gene_cluster:GC_00000001|genome_name:DSM50255|gene_callers_id:1485	WP_032705788.1
00000137|gene_cluster:GC_00000001|genome_name:DSM50255|gene_callers_id:2939	WP_032705502.1
00000138|gene_cluster:GC_00000001|genome_name:DSM50255|gene_callers_id:4594	WP_032706102.1
00000139|gene_cluster:GC_00000001|genome_name:DSM50255|gene_callers_id:5134	WP_032706007.1
00000140|gene_cluster:GC_00000001|genome_name:DSM50255|gene_callers_id:1260	WP_025168259.1
00000141|gene_cluster:GC_00000001|genome_name:DSM50255|gene_callers_id:4253	WP_025168253.1
00000142|gene_cluster:GC_00000001|genome_name:DSM50255|gene_callers_id:2439	WP_032706609.1
00000143|gene_cluster:GC_00000001|genome_name:DSM50255|gene_callers_id:289	WP_029867210.1
00000144|gene_cluster:GC_00000001|genome_name:DSM50255|gene_callers_id:4923	WP_029867299.1
00000145|gene_cluster:GC_00000001|genome_name:DSM50255|gene_callers_id:2535	WP_032705727.1
00000146|gene_cluster:GC_00000001|genome_name:DSM50255|gene_callers_id:2937	WP_032706626.1
00000147|gene_cluster:GC_00000001|genome_name:DSM50255|gene_callers_id:3933	WP_032706626.1
00000148|gene_cluster:GC_00000001|genome_name:DSM50255|gene_callers_id:3824	WP_029867284.1
00000149|gene_cluster:GC_00000001|genome_name:DSM50255|gene_callers_id:1922	WP_029867188.1
00000150|gene_cluster:GC_00000001|genome_name:DSM50255|gene_callers_id:1610	WP_032706325.1
00000151|gene_cluster:GC_00000001|genome_name:DSM50255|gene_callers_id:303	WP_029867225.1
00000152|gene_cluster:GC_00000001|genome_name:DSM50255|gene_callers_id:3872	WP_029867005.1
00000153|gene_cluster:GC_00000001|genome_name:DSM50255|gene_callers_id:919	WP_032705474.1
00000154|gene_cluster:GC_00000001|genome_name:DSM50255|gene_callers_id:4779	WP_029867230.1
00000155|gene_cluster:GC_00000001|genome_name:DSM50255|gene_callers_id:2480	WP_032705576.1
00000156|gene_cluster:GC_00000001|genome_name:DSM50255|gene_callers_id:2435	WP_029867244.1
00000157|gene_cluster:GC_00000001|genome_name:DSM50255|gene_callers_id:1605	WP_025168209.1
00000158|gene_cluster:GC_00000001|genome_name:DSM50255|gene_callers_id:5136	WP_032706079.1
00000159|gene_cluster:GC_00000001|genome_name:DSM50255|gene_callers_id:3194	WP_032706200.1
00000160|gene_cluster:GC_00000001|genome_name:DSM50255|gene_callers_id:784	WP_029867246.1
00000161|gene_cluster:GC_00000001|genome_name:DSM50255|gene_callers_id:3436	WP_032706686.1
00000162|gene_cluster:GC_00000001|genome_name:DSM50255|gene_callers_id:2921	WP_032706685.1
00000163|gene_cluster:GC_00000001|genome_name:DSM50255|gene_callers_id:4254	WP_032706387.1
00000164|gene_cluster:GC_00000001|genome_name:DSM50255|gene_callers_id:3438	WP_032706691.1
00000165|gene_cluster:GC_00000001|genome_name:DSM50255|gene_callers_id:2003	WP_032706398.1
00000166|gene_cluster:GC_00000001|genome_name:DSM50255|gene_callers_id:920	WP_032705492.1
00000167|gene_cluster:GC_00000001|genome_name:DSM50255|gene_callers_id:1615	WP_032706539.1
00000168|gene_cluster:GC_00000001|genome_name:DSM50255|gene_callers_id:804	WP_032706658.1
00000169|gene_cluster:GC_00000001|genome_name:DSM50255|gene_callers_id:4842	WP_032706591.1
00000170|gene_cluster:GC_00000001|genome_name:DSM50255|gene_callers_id:1673	WP_025167994.1
00000171|gene_cluster:GC_00000001|genome_name:DSM50255|gene_callers_id:3826	WP_032706688.1
00000172|gene_cluster:GC_00000001|genome_name:DSM50255|gene_callers_id:3426	WP_032706639.1
00000173|gene_cluster:GC_00000001|genome_name:DSM50255|gene_callers_id:4368	WP_032705612.1
00000174|gene_cluster:GC_00000001|genome_name:DSM50255|gene_callers_id:4382	WP_032705612.1
00000175|gene_cluster:GC_00000001|genome_name:DSM50255|gene_callers_id:3148	WP_032706042.1
00000176|gene_cluster:GC_00000001|genome_name:DSM50255|gene_callers_id:3425	WP_029867261.1
00000177|gene_cluster:GC_00000001|genome_name:DSM50255|gene_callers_id:1434	WP_029867035.1
00000178|gene_cluster:GC_00000001|genome_name:DSM50255|gene_callers_id:3866	WP_032705415.1
00000179|gene_cluster:GC_00000001|genome_name:DSM50255|gene_callers_id:2750	WP_025167994.1
00000180|gene_cluster:GC_00000001|genome_name:DSM50255|gene_callers_id:2935	WP_032706546.1
00000181|gene_cluster:GC_00000001|genome_name:DSM50255|gene_callers_id:4286	WP_025168276.1
00000182|gene_cluster:GC_00000001|genome_name:DSM50255|gene_callers_id:436	WP_029867019.1
00000183|gene_cluster:GC_00000001|genome_name:DSM50255|gene_callers_id:3874	WP_025167924.1
00000184|gene_cluster:GC_00000001|genome_name:DSM50255|gene_callers_id:1960	WP_025168225.1
00000185|gene_cluster:GC_00000001|genome_name:DSM50255|gene_callers_id:2465	WP_032706729.1
00000186|gene_cluster:GC_00000001|genome_name:DSM50255|gene_callers_id:67	WP_032706413.1
00000187|gene_cluster:GC_00000001|genome_name:DSM50274|gene_callers_id:2523	WP_057406171.1
00000188|gene_cluster:GC_00000001|genome_name:DSM50274|gene_callers_id:2582	WP_058877192.1
00000189|gene_cluster:GC_00000001|genome_name:DSM50274|gene_callers_id:2580	WP_058877190.1
00000190|gene_cluster:GC_00000001|genome_name:DSM50274|gene_callers_id:2581	WP_058877191.1
00000191|gene_cluster:GC_00000001|genome_name:DSM50274|gene_callers_id:2522	WP_057406172.1
00000192|gene_cluster:GC_00000001|genome_name:DSM50277|gene_callers_id:1376	MEQ4199466.1
00000193|gene_cluster:GC_00000001|genome_name:DSM50281|gene_callers_id:33	WP_349345490.1
00000194|gene_cluster:GC_00000001|genome_name:DSM50281|gene_callers_id:3723	WP_349346097.1
00000195|gene_cluster:GC_00000001|genome_name:DSM50281|gene_callers_id:3724	WP_349346097.1
00000196|gene_cluster:GC_00000001|genome_name:DSM50281|gene_callers_id:4806	WP_349346097.1
00000197|gene_cluster:GC_00000001|genome_name:DSM50281|gene_callers_id:3725	WP_349346095.1
00000198|gene_cluster:GC_00000001|genome_name:DSM50281|gene_callers_id:34	WP_349345491.1
00000199|gene_cluster:GC_00000001|genome_name:CECT7752|gene_callers_id:563	WP_060707754.1
00000200|gene_cluster:GC_00000001|genome_name:CECT7752|gene_callers_id:499	WP_060707781.1
00000201|gene_cluster:GC_00000001|genome_name:CECT7752|gene_callers_id:500	WP_060707780.1
00000202|gene_cluster:GC_00000001|genome_name:CECT7752|gene_callers_id:501	WP_060707779.1
00000203|gene_cluster:GC_00000001|genome_name:CECT7752|gene_callers_id:564	WP_060707753.1
00000204|gene_cluster:GC_00000001|genome_name:DSM5176|gene_callers_id:33	WP_349344517.1
00000205|gene_cluster:GC_00000001|genome_name:DSM5176|gene_callers_id:3736	WP_349344926.1
00000206|gene_cluster:GC_00000001|genome_name:DSM5176|gene_callers_id:3737	WP_349344836.1
00000207|gene_cluster:GC_00000001|genome_name:DSM5176|gene_callers_id:3738	WP_349344834.1
00000208|gene_cluster:GC_00000001|genome_name:DSM5176|gene_callers_id:3165	WP_349344926.1
00000209|gene_cluster:GC_00000001|genome_name:DSM5176|gene_callers_id:4752	WP_349344927.1
00000210|gene_cluster:GC_00000001|genome_name:DSM5176|gene_callers_id:34	WP_349344518.1
00000211|gene_cluster:GC_00000001|genome_name:DSM5176|gene_callers_id:4265	WP_349344516.1
00000212|gene_cluster:GC_00000001|genome_name:DSM50292|gene_callers_id:3659	WP_057408314.1
00000213|gene_cluster:GC_00000001|genome_name:DSM50292|gene_callers_id:3660	WP_349346990.1
00000214|gene_cluster:GC_00000001|genome_name:DC3000|gene_callers_id:2850	WP_011104220.1
00000215|gene_cluster:GC_00000001|genome_name:DC3000|gene_callers_id:4574	WP_011105031.1
00000216|gene_cluster:GC_00000001|genome_name:DC3000|gene_callers_id:4575	WP_226992654.1
00000217|gene_cluster:GC_00000001|genome_name:DC3000|gene_callers_id:2849	WP_011104219.1
00000218|gene_cluster:GC_00000001|genome_name:DSM1242|gene_callers_id:68	WP_346394212.1
00000219|gene_cluster:GC_00000001|genome_name:DSM1242|gene_callers_id:67	WP_349341108.1
00000220|gene_cluster:GC_00000001|genome_name:DSM1242|gene_callers_id:127	WP_349341110.1
00000221|gene_cluster:GC_00000001|genome_name:DSM1242|gene_callers_id:126	WP_349341109.1
00000222|gene_cluster:GC_00000001|genome_name:DSM1242|gene_callers_id:125	WP_349341108.1
00000223|gene_cluster:GC_00000001|genome_name:DSM1242|gene_callers_id:66	WP_346394212.1
00000224|gene_cluster:GC_00000001|genome_name:SZ57|gene_callers_id:344	WP_371927062.1
00000225|gene_cluster:GC_00000001|genome_name:SZ57|gene_callers_id:343	WP_153220223.1
00000226|gene_cluster:GC_00000001|genome_name:DSM1856|gene_callers_id:772	MEQ4182362.1
00000227|gene_cluster:GC_00000001|genome_name:DSM1856|gene_callers_id:773	MEQ4182363.1
00000228|gene_cluster:GC_00000001|genome_name:DSM50256|gene_callers_id:1094	WP_349347387.1
00000229|gene_cluster:GC_00000001|genome_name:DSM50256|gene_callers_id:4117	WP_349348026.1
00000230|gene_cluster:GC_00000001|genome_name:DSM50256|gene_callers_id:1335	WP_349348021.1
00000231|gene_cluster:GC_00000001|genome_name:DSM50256|gene_callers_id:3793	WP_349348025.1
00000232|gene_cluster:GC_00000001|genome_name:DSM50256|gene_callers_id:1662	WP_349347775.1
00000233|gene_cluster:GC_00000001|genome_name:DSM50256|gene_callers_id:1663	WP_349347776.1
00000234|gene_cluster:GC_00000001|genome_name:DSM50256|gene_callers_id:2555	WP_349347805.1
00000235|gene_cluster:GC_00000001|genome_name:DSM50256|gene_callers_id:1664	WP_349347777.1
00000236|gene_cluster:GC_00000001|genome_name:DSM50256|gene_callers_id:2210	WP_349348022.1
00000237|gene_cluster:GC_00000001|genome_name:DSM50256|gene_callers_id:815	WP_349348029.1
00000238|gene_cluster:GC_00000001|genome_name:DSM50256|gene_callers_id:4419	WP_349348027.1
00000239|gene_cluster:GC_00000001|genome_name:DSM50256|gene_callers_id:1093	WP_349347386.1
00000240|gene_cluster:GC_00000001|genome_name:DSM50272|gene_callers_id:1688	MEQ4187621.1
00000241|gene_cluster:GC_00000001|genome_name:DSM50272|gene_callers_id:1689	MEQ4187622.1
00000242|gene_cluster:GC_00000001|genome_name:DSM50293|gene_callers_id:4829	WP_057408314.1
00000243|gene_cluster:GC_00000001|genome_name:DSM50293|gene_callers_id:4830	WP_349350795.1
00000244|gene_cluster:GC_00000196|genome_name:DSM50255|gene_callers_id:2930	WP_032706731.1
00000245|gene_cluster:GC_00000196|genome_name:DSM50255|gene_callers_id:4712	WP_032706351.1
00000246|gene_cluster:GC_00000196|genome_name:DSM50255|gene_callers_id:4711	WP_032706329.1
00000247|gene_cluster:GC_00000196|genome_name:DSM50255|gene_callers_id:3604	WP_032705986.1
00000248|gene_cluster:GC_00000196|genome_name:DSM50255|gene_callers_id:1340	WP_032706476.1
00000249|gene_cluster:GC_00000196|genome_name:DSM50255|gene_callers_id:3806	WP_032706616.1
00000250|gene_cluster:GC_00000196|genome_name:DSM50255|gene_callers_id:5373	WP_032706539.1
00000251|gene_cluster:GC_00000196|genome_name:DSM50255|gene_callers_id:1608	WP_032706338.1
00000252|gene_cluster:GC_00000196|genome_name:DSM50255|gene_callers_id:1611	WP_032706395.1
00000253|gene_cluster:GC_00000196|genome_name:DSM50255|gene_callers_id:429	WP_032705415.1
00000254|gene_cluster:GC_00000196|genome_name:DSM50255|gene_callers_id:426	WP_032705377.1
00000255|gene_cluster:GC_00000196|genome_name:DSM50255|gene_callers_id:2971	WP_032705687.1
00000256|gene_cluster:GC_00000196|genome_name:DSM50255|gene_callers_id:1158	WP_032706086.1
00000257|gene_cluster:GC_00000196|genome_name:DSM50255|gene_callers_id:3737	WP_032706458.1
00000258|gene_cluster:GC_00000196|genome_name:DSM50255|gene_callers_id:4	WP_032705414.1
00000259|gene_cluster:GC_00000196|genome_name:DSM50255|gene_callers_id:4780	WP_032706470.1
00000260|gene_cluster:GC_00000196|genome_name:DSM50255|gene_callers_id:1614	WP_032706460.1
00000261|gene_cluster:GC_00000196|genome_name:DSM50255|gene_callers_id:2466	WP_032706748.1
00000262|gene_cluster:GC_00000196|genome_name:DSM50255|gene_callers_id:5410	WP_154219808.1
00000263|gene_cluster:GC_00000196|genome_name:DSM50255|gene_callers_id:4242	WP_032706290.1

## Sheet: Table S21
Gene_name	NCBI Accession_number
00000000|gene_cluster:GC_00008497|genome_name:DC3000|gene_callers_id:4748	WP_011105122.1
00000001|gene_cluster:GC_00004900|genome_name:DSM10604|gene_callers_id:1826	WP_024959155.1
00000002|gene_cluster:GC_00004900|genome_name:DSM1241|gene_callers_id:1623	WP_032657440.1
00000003|gene_cluster:GC_00004900|genome_name:DSM50255|gene_callers_id:847	WP_025168347.1
00000004|gene_cluster:GC_00004900|genome_name:DSM50281|gene_callers_id:1625	WP_349346059.1
00000005|gene_cluster:GC_00004900|genome_name:CECT7752|gene_callers_id:2957	WP_282706370.1
00000006|gene_cluster:GC_00004900|genome_name:DSM5176|gene_callers_id:2044	WP_060400672.1
00000007|gene_cluster:GC_00004900|genome_name:DSM1242|gene_callers_id:1866	WP_349341357.1
00000008|gene_cluster:GC_00003716|genome_name:DSM10604|gene_callers_id:1913	WP_080278413.1
00000009|gene_cluster:GC_00003716|genome_name:DSM1241|gene_callers_id:1711	WP_032655321.1
00000010|gene_cluster:GC_00003716|genome_name:DSM50255|gene_callers_id:3747	WP_004418486.1
00000011|gene_cluster:GC_00003716|genome_name:DSM50274|gene_callers_id:1668	WP_080392026.1
00000012|gene_cluster:GC_00003716|genome_name:DSM50277|gene_callers_id:478	MEQ4200469.1
00000013|gene_cluster:GC_00003716|genome_name:DSM50281|gene_callers_id:2996	WP_349346091.1
00000014|gene_cluster:GC_00003716|genome_name:IMET10777|gene_callers_id:2658	MEQ4313098.1
00000015|gene_cluster:GC_00003716|genome_name:IMET10891|gene_callers_id:2435	MEQ4324893.1
00000016|gene_cluster:GC_00003716|genome_name:CECT7752|gene_callers_id:2869	WP_060708844.1
00000017|gene_cluster:GC_00003716|genome_name:DSM5176|gene_callers_id:1953	WP_349344603.1
00000018|gene_cluster:GC_00003716|genome_name:DSM50292|gene_callers_id:2524	WP_057410759.1
00000019|gene_cluster:GC_00003716|genome_name:DSM1242|gene_callers_id:1779	WP_346394513.1
00000020|gene_cluster:GC_00003716|genome_name:DSM12427|gene_callers_id:4552	WP_346394513.1
00000021|gene_cluster:GC_00003716|genome_name:DSM1856|gene_callers_id:4286	MEQ4186640.1
00000022|gene_cluster:GC_00003716|genome_name:DSM50256|gene_callers_id:2271	WP_349347482.1
00000023|gene_cluster:GC_00003716|genome_name:DSM50272|gene_callers_id:322	MEQ4189361.1
00000024|gene_cluster:GC_00003716|genome_name:DSM50293|gene_callers_id:3712	WP_057410759.1
00000025|gene_cluster:GC_00004919|genome_name:DSM10604|gene_callers_id:2839	WP_024959327.1
00000026|gene_cluster:GC_00004919|genome_name:DSM1241|gene_callers_id:4392	WP_032653296.1
00000027|gene_cluster:GC_00004919|genome_name:DSM50274|gene_callers_id:4286	WP_057406047.1
00000028|gene_cluster:GC_00004919|genome_name:DSM50281|gene_callers_id:786	WP_349345589.1
00000029|gene_cluster:GC_00004919|genome_name:DSM5176|gene_callers_id:3202	WP_060409425.1
00000030|gene_cluster:GC_00004919|genome_name:DSM1242|gene_callers_id:1210	WP_198700444.1
00000031|gene_cluster:GC_00004919|genome_name:DSM50256|gene_callers_id:1408	WP_029571523.1
00000032|gene_cluster:GC_00008141|genome_name:DC3000|gene_callers_id:2614	WP_011104106.1
00000033|gene_cluster:GC_00004910|genome_name:DSM10604|gene_callers_id:2842	WP_080278431.1
00000034|gene_cluster:GC_00004910|genome_name:DSM1241|gene_callers_id:4395	WP_080346768.1
00000035|gene_cluster:GC_00004910|genome_name:DSM50274|gene_callers_id:4289	WP_080391926.1
00000036|gene_cluster:GC_00004910|genome_name:DSM50281|gene_callers_id:789	WP_116831040.1
00000037|gene_cluster:GC_00004910|genome_name:DSM5176|gene_callers_id:3205	WP_349344634.1
00000038|gene_cluster:GC_00004910|genome_name:DSM1242|gene_callers_id:1213	WP_346394926.1
00000039|gene_cluster:GC_00004910|genome_name:DSM50256|gene_callers_id:1411	WP_349347405.1
00000040|gene_cluster:GC_00009587|genome_name:DC3000|gene_callers_id:4747	WP_011105121.1
00000041|gene_cluster:GC_00008180|genome_name:DSM10604|gene_callers_id:164	WP_024959000.1
00000042|gene_cluster:GC_00004941|genome_name:DSM10604|gene_callers_id:2841	WP_024959329.1
00000043|gene_cluster:GC_00004941|genome_name:DSM1241|gene_callers_id:4394	WP_032653302.1
00000044|gene_cluster:GC_00004941|genome_name:DSM50274|gene_callers_id:4288	WP_074951496.1
00000045|gene_cluster:GC_00004941|genome_name:DSM50281|gene_callers_id:788	WP_349345591.1
00000046|gene_cluster:GC_00004941|genome_name:DSM5176|gene_callers_id:3204	WP_060409426.1
00000047|gene_cluster:GC_00004941|genome_name:DSM1242|gene_callers_id:1212	WP_346394927.1
00000048|gene_cluster:GC_00004941|genome_name:DSM50256|gene_callers_id:1410	WP_349347404.1
00000049|gene_cluster:GC_00008313|genome_name:DSM10604|gene_callers_id:165	WP_024959001.1
00000050|gene_cluster:GC_00004901|genome_name:DSM10604|gene_callers_id:2840	WP_080278430.1
00000051|gene_cluster:GC_00004901|genome_name:DSM1241|gene_callers_id:4393	WP_032653299.1
00000052|gene_cluster:GC_00004901|genome_name:DSM50274|gene_callers_id:4287	WP_080391925.1
00000053|gene_cluster:GC_00004901|genome_name:DSM50281|gene_callers_id:787	WP_349345590.1
00000054|gene_cluster:GC_00004901|genome_name:DSM5176|gene_callers_id:3203	WP_349344633.1
00000055|gene_cluster:GC_00004901|genome_name:DSM1242|gene_callers_id:1211	WP_346394929.1
00000056|gene_cluster:GC_00004901|genome_name:DSM50256|gene_callers_id:1409	WP_080288473.1
00000057|gene_cluster:GC_00008245|genome_name:DSM10604|gene_callers_id:166	WP_024959002.1
00000058|gene_cluster:GC_00009158|genome_name:DSM10604|gene_callers_id:167	WP_024959003.1

## Sheet: Table S22
Species name	NCBI accession number
outgroup	GCF_001442535.1
Pseudomonas_syringae	GCF 900235835.1
Pseudomonas_syringae	GCF 900235815.1
Pseudomonas_syringae	GCF 900235885.1
Pseudomonas_syringae	GCF 900235825.1
Pseudomonas_syringae	GCF 900235865.1
Pseudomonas_syringae_#453e	GCF 029764125.1
Pseudomonas_syringae_#5846.19	GCF 029764115.1
Pseudomonas_syringae_#5847.19	GCF 029764175.1
Pseudomonas_syringae_02-B4	GCF 004124675.1
Pseudomonas_syringae_03-19A	GCF 004124625.1
Pseudomonas_syringae_03-A13	GCF 002939285.1
Pseudomonas_syringae_11116B1	GCF 029383325.1
Pseudomonas_syringae_1188_1	GCF 003699875.1
Pseudomonas_syringae_13-139B	GCF 004124725.1
Pseudomonas_syringae_13-140A	GCF 004124545.1
Pseudomonas_syringae_13-429	GCF 004124785.1
Pseudomonas_syringae_13-509A	GCF 004124605.1
Pseudomonas_syringae_13-630A	GCF 004124855.1
Pseudomonas_syringae_13-C2	GCF 004124595.1
Pseudomonas_syringae_14-32	GCF 004124555.1
Pseudomonas_syringae_14-410	GCF 004124655.1
Pseudomonas_syringae_14-Gil	GCF 004124735.1
Pseudomonas_syringae_1404	GCF 009903325.1
Pseudomonas_syringae_1845	GCF 001675415.1
Pseudomonas_syringae_200-1	GCF 004124815.1
Pseudomonas_syringae_202	GCF 003205965.1
Pseudomonas_syringae_2339	GCF 001535855.1
Pseudomonas_syringae_2340	GCF 001535725.1
Pseudomonas_syringae_2507	GCF 001675375.1
Pseudomonas_syringae_260-02	GCF 004103795.1
Pseudomonas_syringae_2675C	GCF 002917195.1
Pseudomonas_syringae_2676C	GCF 002917155.1
Pseudomonas_syringae_2682C	GCF 002917215.1
Pseudomonas_syringae_3023	GCF 002917245.1
Pseudomonas_syringae_31R1	GCF 900105295.1
Pseudomonas_syringae_41a	GCF 000935775.1
Pseudomonas_syringae_44527	GCF 029383305.1
Pseudomonas_syringae_5264	GCF 002916225.1
Pseudomonas_syringae_5271	GCF 002916295.1
Pseudomonas_syringae_5275	GCF 002916275.1
Pseudomonas_syringae_529	GCF 003412935.1
Pseudomonas_syringae_536	GCF 003412845.1
Pseudomonas_syringae_537	GCF 003412805.1
Pseudomonas_syringae_538	GCF 003412785.1
Pseudomonas_syringae_540	GCF 003412775.1
Pseudomonas_syringae_541	GCF 003412765.1
Pseudomonas_syringae_542	GCF 003412735.1
Pseudomonas_syringae_543	GCF 003412715.1
Pseudomonas_syringae_544	GCF 003412695.1
Pseudomonas_syringae_545	GCF 003412685.1
Pseudomonas_syringae_547	GCF 003412655.1
Pseudomonas_syringae_548	GCF 003412645.1
Pseudomonas_syringae_551	GCF 003412595.1
Pseudomonas_syringae_552	GCF 003412505.1
Pseudomonas_syringae_554	GCF 003413265.1
Pseudomonas_syringae_555	GCF 003412515.1
Pseudomonas_syringae_7928A	GCF 002916255.1
Pseudomonas_syringae_7928C	GCF 002916375.1
Pseudomonas_syringae_7969	GCF 002916335.1
Pseudomonas_syringae_8094A	GCF 002916355.1
Pseudomonas_syringae_895A	GCF 003699325.1
Pseudomonas_syringae_9298.1	GCF 029383285.1
Pseudomonas_syringae_A10853	GCF 001270465.1
Pseudomonas_syringae_A2	GCF 001293665.1
Pseudomonas_syringae_A7386	GCF 003699505.1
Pseudomonas_syringae_Alf3	GCF 000738515.1
Pseudomonas_syringae_B301D-R	GCF 000585725.1
Pseudomonas_syringae_B48	GCF 030035225.1
Pseudomonas_syringae_B48	GCF 001293705.1
Pseudomonas_syringae_B576	GCF 000800685.1
Pseudomonas_syringae_B64	GCF 000331385.1
Pseudomonas_syringae_B728a	GCF 000012245.1
Pseudomonas_syringae_BIM_B-268	GCF 016694755.2
Pseudomonas_syringae_BRIP34876	GCF 000334035.1
Pseudomonas_syringae_BRIP34881	GCF 000334055.1
Pseudomonas_syringae_BRIP39023	GCF 000333995.1
Pseudomonas_syringae_BRIP64883-a	GCF 028526975.1
Pseudomonas_syringae_BRIP65014-a	GCF 028526865.1
Pseudomonas_syringae_BRIP65014-b	GCF 028526895.1
Pseudomonas_syringae_BRIP65014-c	GCF 028526735.1
Pseudomonas_syringae_BRIP65014-d	GCF 028526875.1
Pseudomonas_syringae_BRIP65018-b	GCF 028526805.1
Pseudomonas_syringae_BRIP65018-d	GCF 028526675.1
Pseudomonas_syringae_BRIP65019-a	GCF 028526665.1
Pseudomonas_syringae_BS0292	GCF 900115275.1
Pseudomonas_syringae_BS2121	GCF 004124775.1
Pseudomonas_syringae_BS2122	GCF 900103765.1
Pseudomonas_syringae_BS2900	GCF 900107345.1
Pseudomonas_syringae_BS3062	GCF 004124715.1
Pseudomonas_syringae_BS3825	GCF 900115405.1
Pseudomonas_syringae_BS3827	GCF 900113625.1
Pseudomonas_syringae_BS3829	GCF 900113535.1
Pseudomonas_syringae_C10	GCF 002174905.1
Pseudomonas_syringae_C11	GCF 002174935.1
Pseudomonas_syringae_C12	GCF 002174895.1
Pseudomonas_syringae_C13	GCF 002174925.1
Pseudomonas_syringae_C14	GCF 002174985.1
Pseudomonas_syringae_C15	GCF 002174975.1
Pseudomonas_syringae_C16	GCF 002174995.1
Pseudomonas_syringae_C17	GCF 002175005.1
Pseudomonas_syringae_C18	GCF 002175065.1
Pseudomonas_syringae_C24	GCF 002175085.1
Pseudomonas_syringae_C26	GCF 002175055.1
Pseudomonas_syringae_C27	GCF 002175075.1
Pseudomonas_syringae_C28	GCF 002175135.1
Pseudomonas_syringae_C29	GCF 002175175.1
Pseudomonas_syringae_C3	GCF 002174875.1
Pseudomonas_syringae_C30	GCF 002175145.1
Pseudomonas_syringae_C31	GCF 002175185.1
Pseudomonas_syringae_C48	GCF 002175215.1
Pseudomonas_syringae_C54	GCF 002175225.1
Pseudomonas_syringae_C62	GCF 002175245.1
Pseudomonas_syringae_C66	GCF 002111675.1
Pseudomonas_syringae_C67	GCF 002111665.1
Pseudomonas_syringae_C68	GCF 002111685.1
Pseudomonas_syringae_C69	GCF 002111745.1
Pseudomonas_syringae_C70	GCF 002111695.1
Pseudomonas_syringae_C73	GCF 002111755.1
Pseudomonas_syringae_C74	GCF 002111785.1
Pseudomonas_syringae_C75	GCF 002111795.1
Pseudomonas_syringae_CAS02	GCF 014524645.1
Pseudomonas_syringae_CC1417	GCF 000452825.2
Pseudomonas_syringae_CC1458	GCF 000452805.1
Pseudomonas_syringae_CC1543	GCF 000452725.1
Pseudomonas_syringae_CC1544	GCF 000452905.1
Pseudomonas_syringae_CC1559	GCF 000452685.1
Pseudomonas_syringae_CC1630	GCF 000452625.1
Pseudomonas_syringae_CC440	GCF 000452605.2
Pseudomonas_syringae_CC457	GCF 000452585.2
Pseudomonas_syringae_CC94	GCF 000452925.1
Pseudomonas_syringae_CEB003	GCF 000737235.1
Pseudomonas_syringae_CECT7752	GCF 040120515.1
Pseudomonas_syringae_CFBP_1754	GCF 000935795.1
Pseudomonas_syringae_CFBP_1754	GCF 001535905.1
Pseudomonas_syringae_CFBP_2116	GCF 900289125.1
Pseudomonas_syringae_CFBP_2356	GCF 009898305.1
Pseudomonas_syringae_CFBP_3846	GCF 001538095.1
Pseudomonas_syringae_CFBP_4217	GCF 001538245.1
Pseudomonas_syringae_CFBP_4219	GCF 001538255.1
Pseudomonas_syringae_CFBP_4219	GCF 000935665.1
Pseudomonas_syringae_CFBP_4220	GCF 001535835.1
Pseudomonas_syringae_CFBP_6109	GCF 001537945.1
Pseudomonas_syringae_CFBP_6110	GCF 900289135.1
Pseudomonas_syringae_CFBP_7286	GCF 000245415.1
Pseudomonas_syringae_CFBP_8692	GCF 009898845.1
Pseudomonas_syringae_CFBP_8693	GCF 009898815.1
Pseudomonas_syringae_CFBP13572	GCF 014841315.1
Pseudomonas_syringae_CFBP13578	GCF 014842635.1
Pseudomonas_syringae_CFBP1732	GCF 041449395.1
Pseudomonas_syringae_CFBP7286	GCF 024461035.1
Pseudomonas_syringae_CFBP8039	GCF 001497595.1
Pseudomonas_syringae_CFBP8043	GCF 001497495.1
Pseudomonas_syringae_CFBP8160	GCF 001497555.1
Pseudomonas_syringae_CFBP8161	GCF 001497455.1
Pseudomonas_syringae_CFBP8180	GCF 001497465.1
Pseudomonas_syringae_CFBP8979	GCF 034086165.1
Pseudomonas_syringae_CH2010-6	GCF 000245475.1
Pseudomonas_syringae_Cit_7	GCF 000145825.2
Pseudomonas_syringae_Cl-PS-12	GCF 002742145.1
Pseudomonas_syringae_Cl-PS-15	GCF 002738525.1
Pseudomonas_syringae_CRAFRU_12.29	GCF 002024285.1
Pseudomonas_syringae_CRAFRU_14.08	GCF 002024305.1
Pseudomonas_syringae_CRAFRU11	GCF 000972155.1
Pseudomonas_syringae_CRAFRU12	GCF 000972195.1
Pseudomonas_syringae_CRAFRU8.43	GCF 000233815.1
Pseudomonas_syringae_CT_2_2	GCF 016307765.1
Pseudomonas_syringae_DAR77789	GCF 023232585.1
Pseudomonas_syringae_Dom_ilknur	GCF 016308305.1
Pseudomonas_syringae_Dom_Pst_2017	GCF 016307795.1
Pseudomonas_syringae_Dortyol_1	GCF 016308145.1
Pseudomonas_syringae_Dortyol_2015_6	GCF 016307945.1
Pseudomonas_syringae_Dortyol_5	GCF 016308105.1
Pseudomonas_syringae_Dortyol_6	GCF 016308065.1
Pseudomonas_syringae_Dr_447_1	GCF 016307755.1
Pseudomonas_syringae_DSM 50274	GCF 001482725.1
Pseudomonas_syringae_DSM_10604	GCF 000597765.1
Pseudomonas_syringae_DSM_1241	GCF 000988485.1
Pseudomonas_syringae_DSM_1242	GCF 040120675.1
Pseudomonas_syringae_DSM_1856	GCA_040120635.1
Pseudomonas_syringae_DSM_5025	GCF 003699335.1
Pseudomonas_syringae_DSM_50252	GCF 000145905.2
Pseudomonas_syringae_DSM_50255	GCF 000498595.1
Pseudomonas_syringae_DSM_50256	GCF 040120655.1
Pseudomonas_syringae_DSM_50272	GCA_040120615.1
Pseudomonas_syringae_DSM_50277	GCA_040120575.1
Pseudomonas_syringae_DSM_50281	GCF 040120535.1
Pseudomonas_syringae_DSM_50292	GCF 040120475.1
Pseudomonas_syringae_DSM_50293	GCF 040120595.1
Pseudomonas_syringae_DSM_5176	GCF 040120455.1
Pseudomonas_syringae_EC33	GCF 028435255.1
Pseudomonas_syringae_Eng_1a_1r	GCF 016308255.1
Pseudomonas_syringae_Eng_1a_2r	GCF 016308285.1
Pseudomonas_syringae_Eng_1d_2sap2r	GCF 016307465.1
Pseudomonas_syringae_Eng_yaprak1a	GCF 016307425.1
Pseudomonas_syringae_EPS17A	GCF 023232595.1
Pseudomonas_syringae_Erdemli_2015_4	GCF 016307925.1
Pseudomonas_syringae_Erdemli_2015_6	GCF 016307855.1
Pseudomonas_syringae_Erdemli_3	GCF 016308045.1
Pseudomonas_syringae_Erdemli_5	GCF 016308015.1
Pseudomonas_syringae_Erdemli_6	GCF 016307995.1
Pseudomonas_syringae_Erzin_1	GCF 016308075.1
Pseudomonas_syringae_Erzin_2	GCF 016308085.1
Pseudomonas_syringae_FPH2022-1	GCF 024723795.1
Pseudomonas_syringae_G733	GCF 003699535.1
Pseudomonas_syringae_GAW0119	GCF 000737245.1
Pseudomonas_syringae_GM_2231	GCF 041320585.2
Pseudomonas_syringae_GR12-2	GCF 001698815.1
Pseudomonas_syringae_Guizhou_G1	GCF 016757375.1
Pseudomonas_syringae_Guizhou_G25	GCF 016757395.1
Pseudomonas_syringae_Guizhou_G35	GCF 016757345.1
Pseudomonas_syringae_Guizhou_G40	GCF 016757335.1
Pseudomonas_syringae_H2a	GCF 016308245.1
Pseudomonas_syringae_H5E3	GCF 003699035.1
Pseudomonas_syringae_H6E5	GCF 003699005.1
Pseudomonas_syringae_HO7	GCF 029383205.1
Pseudomonas_syringae_HRI-W_7872	GCF 001535875.1
Pseudomonas_syringae_HRI-W_7924	GCF 001535945.1
Pseudomonas_syringae_HS191	GCF 003698995.1
Pseudomonas_syringae_HS191	GCF 000988395.1
Pseudomonas_syringae_ICMP_11168	GCF 001467285.1
Pseudomonas_syringae_ICMP_11292	GCF 001467365.1
Pseudomonas_syringae_ICMP_11293	GCF 001466845.1
Pseudomonas_syringae_ICMP_13102	GCF 001466945.1
Pseudomonas_syringae_ICMP_13929	GCF 002700065.1
Pseudomonas_syringae_ICMP_16925	GCF 001401055.1
Pseudomonas_syringae_ICMP_16926	GCF 003701925.1
Pseudomonas_syringae_ICMP_16927	GCF 003701885.1
Pseudomonas_syringae_ICMP_16928	GCF 003701855.1
Pseudomonas_syringae_ICMP_16929	GCF 001401065.1
Pseudomonas_syringae_ICMP_17524	GCF 001400215.1
Pseudomonas_syringae_ICMP_17525	GCF 002699945.1
Pseudomonas_syringae_ICMP_1852	GCF 003700175.1
Pseudomonas_syringae_ICMP_18708	GCF 003700235.1
Pseudomonas_syringae_ICMP_18708	GCF 000344355.2
Pseudomonas_syringae_ICMP_18744	GCF 000342185.1
Pseudomonas_syringae_ICMP_18800	GCF 000344375.1
Pseudomonas_syringae_ICMP_18801	GCF 000416945.1
Pseudomonas_syringae_ICMP_18803	GCF 015680915.2
Pseudomonas_syringae_ICMP_18804	GCF 000344395.1
Pseudomonas_syringae_ICMP_18806	GCF 000344415.1
Pseudomonas_syringae_ICMP_18807	GCF 000344535.1
Pseudomonas_syringae_ICMP_18883	GCF 000416785.2
Pseudomonas_syringae_ICMP_18884	GCF 000648735.3
Pseudomonas_syringae_ICMP_18886	GCF 000416925.1
Pseudomonas_syringae_ICMP_19068	GCF 000416705.1
Pseudomonas_syringae_ICMP_19071	GCF 003701535.1
Pseudomonas_syringae_ICMP_19071	GCF 000416485.1
Pseudomonas_syringae_ICMP_19072	GCF 000416885.1
Pseudomonas_syringae_ICMP_19073	GCF 000416505.1
Pseudomonas_syringae_ICMP_19074	GCF 003701075.1
Pseudomonas_syringae_ICMP_19094	GCF 000416745.1
Pseudomonas_syringae_ICMP_19095	GCF 000416765.1
Pseudomonas_syringae_ICMP_19097	GCF 000416725.1
Pseudomonas_syringae_ICMP_19098	GCF 000416545.1
Pseudomonas_syringae_ICMP_19099	GCF 000416805.1
Pseudomonas_syringae_ICMP_19100	GCF 000416825.2
Pseudomonas_syringae_ICMP_19102	GCF 000416845.2
Pseudomonas_syringae_ICMP_19103	GCF 000416525.1
Pseudomonas_syringae_ICMP_19104	GCF 000416865.1
Pseudomonas_syringae_ICMP_19198	GCF 003700405.1
Pseudomonas_syringae_ICMP_19439	GCF 000344555.1
Pseudomonas_syringae_ICMP_19455	GCF 000344515.2
Pseudomonas_syringae_ICMP_19497	GCF 001467225.1
Pseudomonas_syringae_ICMP_19498	GCF 001467105.1
Pseudomonas_syringae_ICMP_19589	GCF 003701015.1
Pseudomonas_syringae_ICMP_20586	GCF 001913215.1
Pseudomonas_syringae_ICMP_2788	GCF 003700675.1
Pseudomonas_syringae_ICMP_2802	GCF 001400655.1
Pseudomonas_syringae_ICMP_3023	GCF 001401075.1
Pseudomonas_syringae_ICMP_3688	GCF 003700375.1
Pseudomonas_syringae_ICMP_3923	GCF 001401255.1
Pseudomonas_syringae_ICMP_3923	GCF 000416465.2
Pseudomonas_syringae_ICMP_3934	GCF 003702275.1
Pseudomonas_syringae_ICMP_3946	GCF 003698895.1
Pseudomonas_syringae_ICMP_3947	GCF 001400495.1
Pseudomonas_syringae_ICMP_4040	GCF 003699835.1
Pseudomonas_syringae_ICMP_4048	GCF 001401005.1
Pseudomonas_syringae_ICMP_4050	GCF 003702795.1
Pseudomonas_syringae_ICMP_4122	GCF 002699845.1
Pseudomonas_syringae_ICMP_4394	GCF 001400125.1
Pseudomonas_syringae_ICMP_4433	GCF 003703105.1
Pseudomonas_syringae_ICMP_459	GCF 001401335.1
Pseudomonas_syringae_ICMP_4917	GCF 003702385.1
Pseudomonas_syringae_ICMP_4967	GCF 003700015.1
Pseudomonas_syringae_ICMP_4986	GCF 003699185.1
Pseudomonas_syringae_ICMP_5011	GCF 003699595.1
Pseudomonas_syringae_ICMP_508	GCF 002699905.1
Pseudomonas_syringae_ICMP_8406	GCF 002699885.1
Pseudomonas_syringae_ICMP_8813	GCF 003699285.1
Pseudomonas_syringae_ICMP_9419	GCF 001400285.1
Pseudomonas_syringae_ICMP_9617	GCF 000658965.1
Pseudomonas_syringae_ICMP_9757	GCF 001400275.1
Pseudomonas_syringae_ICMP_9850	GCF 003700545.1
Pseudomonas_syringae_ICMP_9851	GCF 003701675.1
Pseudomonas_syringae_ICMP_9852	GCF 003700575.1
Pseudomonas_syringae_ICMP_9853	GCF 000344335.2
Pseudomonas_syringae_ICMP_9855	GCF 003701645.1
Pseudomonas_syringae_ICMP_9855	GCF 000416665.1
Pseudomonas_syringae_ICMP18802	GCF 002003545.1
Pseudomonas_syringae_ICMP6370	GCF 041449475.1
Pseudomonas_syringae_IMET_10777	GCA_040120555.1
Pseudomonas_syringae_IMET_10891	GCA_040120495.1
Pseudomonas_syringae_IPV-BO-8893	GCF 002750445.1
Pseudomonas_syringae_IPV-BO-9286	GCF 002750435.1
Pseudomonas_syringae_IPV-BO-9312	GCF 002750455.1
Pseudomonas_syringae_ISPaVe013	GCF 000302795.1
Pseudomonas_syringae_ISPaVe037	GCF 000302815.1
Pseudomonas_syringae_J38	GCF 002111805.1
Pseudomonas_syringae_J4	GCF 016812235.1
Pseudomonas_syringae_J6	GCF 016812255.1
Pseudomonas_syringae_JZY2	GCF 032810905.1
Pseudomonas_syringae_K4	GCF 002111835.1
Pseudomonas_syringae_K4#3	GCF 029764135.1
Pseudomonas_syringae_K5	GCF 002111875.1
Pseudomonas_syringae_K6	GCF 002111865.1
Pseudomonas_syringae_K7	GCF 002111885.1
Pseudomonas_syringae_K7#1	GCF 029764095.1
Pseudomonas_syringae_K7#8	GCF 029764075.1
Pseudomonas_syringae_Karpuz_1_hishtil_a	GCF 016307325.1
Pseudomonas_syringae_Karpuz_1_hishtil_b	GCF 016307275.1
Pseudomonas_syringae_Karpuz_1_hishtil_c	GCF 016307305.1
Pseudomonas_syringae_Karpuz_1_hishtil_d	GCF 016307175.1
Pseudomonas_syringae_Kavun_2_2r	GCF 016308215.1
Pseudomonas_syringae_Kavun_7_1r	GCF 016308205.1
Pseudomonas_syringae_KCTC_12500	GCF 000507185.2
Pseudomonas_syringae_KF529	GCF 018388485.1
Pseudomonas_syringae_KFR003-1	GCF 028527115.1
Pseudomonas_syringae_KL004-k1	GCF 028526985.1
Pseudomonas_syringae_Knox623a	GCF 002318795.1
Pseudomonas_syringae_Knox652c	GCF 002318735.1
Pseudomonas_syringae_Kozan_2015_1	GCF 016307905.1
Pseudomonas_syringae_Kozan_2015_2	GCF 016307845.1
Pseudomonas_syringae_kw1361	GCF 013305425.1
Pseudomonas_syringae_kw1483	GCF 013305355.1
Pseudomonas_syringae_kw1606	GCF 013305395.1
Pseudomonas_syringae_KW41	GCF 000245435.1
Pseudomonas_syringae_kw503	GCF 013305335.1
Pseudomonas_syringae_kw83	GCF 013305435.1
Pseudomonas_syringae_kw98	GCF 013305385.1
Pseudomonas_syringae_LMC.P10	GCF 002318875.1
Pseudomonas_syringae_LMC.P80	GCF 002318825.1
Pseudomonas_syringae_LMC.P91	GCF 002318815.1
Pseudomonas_syringae_LMG_5084	GCF 013416855.1
Pseudomonas_syringae_LMG_5095	GCF 000710085.1
Pseudomonas_syringae_LMG_5496	GCF 028435245.1
Pseudomonas_syringae_LMG5095	GCF 003047185.1
Pseudomonas_syringae_LP217a	GCF 002318715.1
Pseudomonas_syringae_LP221b	GCF 002318015.1
Pseudomonas_syringae_LP868.1a	GCF 002318895.1
Pseudomonas_syringae_M11	GCF 029433065.1
Pseudomonas_syringae_M227	GCF 002890365.1
Pseudomonas_syringae_M256	GCF 002890485.1
Pseudomonas_syringae_M302091	GCF 000145865.1
Pseudomonas_syringae_M302273	GCF 000145925.1
Pseudomonas_syringae_M401	GCF 002890475.1
Pseudomonas_syringae_MAFF_212109	GCF 009903225.1
Pseudomonas_syringae_MAFF_212111	GCF 009903135.1
Pseudomonas_syringae_MAFF_212134	GCF 002310955.1
Pseudomonas_syringae_MAFF_212138	GCF 003605545.1
Pseudomonas_syringae_MAFF_212141	GCF 002310965.1
Pseudomonas_syringae_MAFF_212156	GCF 009903055.1
Pseudomonas_syringae_MAFF_212171	GCF 009903085.1
Pseudomonas_syringae_MAFF212054	GCF 002762615.1
Pseudomonas_syringae_MAFF212063	GCF 002763655.1
Pseudomonas_syringae_MAFF212206	GCF 003202975.1
Pseudomonas_syringae_MAFF212211	GCF 003202995.1
Pseudomonas_syringae_MAFF301592	GCF 041154905.1
Pseudomonas_syringae_MAFF301593	GCF 041154925.1
Pseudomonas_syringae_MAFF613020	GCF 023167685.1
Pseudomonas_syringae_MB03	GCF 001623415.1
Pseudomonas_syringae_MUP17	GCF 026261685.1
Pseudomonas_syringae_MUP20	GCF 026261705.1
Pseudomonas_syringae_MUP32	GCF 026261625.1
Pseudomonas_syringae_NCPPB_2598	GCF 000245395.1
Pseudomonas_syringae_NCPPB_2598	GCF 000444115.1
Pseudomonas_syringae_NCPPB_3739	GCF 000233835.1
Pseudomonas_syringae_NCPPB_3871	GCF 000233795.1
Pseudomonas_syringae_NCPPB_3871	GCF 002699965.1
Pseudomonas_syringae_NCPPB1010	GCF 041449335.1
Pseudomonas_syringae_NP29.1a	GCF 002318725.1
Pseudomonas_syringae_NZ-47	GCF 001913235.1
Pseudomonas_syringae_NZ35	GCF 002111925.1
Pseudomonas_syringae_NZ37	GCF 002111945.1
Pseudomonas_syringae_NZ38	GCF 002111955.1
Pseudomonas_syringae_NZ39	GCF 002113905.1
Pseudomonas_syringae_NZ40	GCF 002111995.1
Pseudomonas_syringae_NZ41	GCF 002111985.1
Pseudomonas_syringae_NZ42	GCF 002112005.1
Pseudomonas_syringae_NZ43	GCF 002112045.1
Pseudomonas_syringae_NZ45	GCF 002112065.1
Pseudomonas_syringae_NZ46	GCF 002112085.1
Pseudomonas_syringae_NZ47	GCF 002112125.1
Pseudomonas_syringae_NZ48	GCF 002112095.1
Pseudomonas_syringae_NZ49	GCF 002112135.1
Pseudomonas_syringae_NZ54	GCF 002113925.1
Pseudomonas_syringae_NZ59	GCF 002112165.1
Pseudomonas_syringae_NZIPFR-IHC1	GCF 002736965.1
Pseudomonas_syringae_NZIPFR-PS7	GCF 002736945.1
Pseudomonas_syringae_Ozgur_Er	GCF 016307745.1
Pseudomonas_syringae_P108	GCF 009898345.1
Pseudomonas_syringae_P113	GCF 009898355.1
Pseudomonas_syringae_P118	GCF 009898405.1
Pseudomonas_syringae_P121	GCF 009898415.1
Pseudomonas_syringae_P123	GCF 009898465.1
Pseudomonas_syringae_P127	GCF 009898545.1
Pseudomonas_syringae_P12831	GCF 009898785.1
Pseudomonas_syringae_P12832	GCF 009898265.1
Pseudomonas_syringae_P12854	GCF 009898315.1
Pseudomonas_syringae_P12855	GCF 009898285.1
Pseudomonas_syringae_P12857	GCF 009898365.1
Pseudomonas_syringae_P139	GCF 009898585.1
Pseudomonas_syringae_P21	GCF 018530765.1
Pseudomonas_syringae_P22	GCF 009898635.1
Pseudomonas_syringae_P220	GCF 003665415.1
Pseudomonas_syringae_P5	GCF 009898595.1
Pseudomonas_syringae_P73	GCF 009898615.1
Pseudomonas_syringae_P77	GCF 009898645.1
Pseudomonas_syringae_P78	GCF 009898725.1
Pseudomonas_syringae_P79	GCF 009898685.1
Pseudomonas_syringae_P84	GCF 009898705.1
Pseudomonas_syringae_P87	GCF 009898765.1
Pseudomonas_syringae_P89	GCF 009898715.1
Pseudomonas_syringae_PA-1-11B	GCF 021609875.1
Pseudomonas_syringae_PA-1-11C	GCF 021609825.1
Pseudomonas_syringae_PA-1-11E	GCF 021609835.1
Pseudomonas_syringae_PA-1-11G	GCF 021609765.1
Pseudomonas_syringae_PA-1-12H	GCF 021609785.1
Pseudomonas_syringae_PA-1-1E	GCF 021887475.1
Pseudomonas_syringae_PA-1-3B	GCF 021609685.1
Pseudomonas_syringae_PA-1-7C	GCF 021609435.1
Pseudomonas_syringae_PA-2-3C	GCF 021609295.1
Pseudomonas_syringae_PA-3-3C	GCF 021608865.1
Pseudomonas_syringae_PA-4-10A	GCF 021607025.1
Pseudomonas_syringae_PA-4-10C	GCF 021607005.1
Pseudomonas_syringae_PA-4-10F	GCF 021606975.1
Pseudomonas_syringae_PA-4-11A	GCF 021606965.1
Pseudomonas_syringae_PA-4-12E	GCF 021606925.1
Pseudomonas_syringae_PA-4-12H	GCF 021606945.1
Pseudomonas_syringae_PA-4-2D	GCF 021606895.1
Pseudomonas_syringae_PA-4-2F	GCF 021606885.1
Pseudomonas_syringae_PA-4-2H	GCF 021606835.1
Pseudomonas_syringae_PA-4-3D	GCF 021606825.1
Pseudomonas_syringae_PA-4-3H	GCF 021606865.1
Pseudomonas_syringae_PA-4-4B	GCF 021606795.1
Pseudomonas_syringae_PA-4-4G	GCF 021606765.1
Pseudomonas_syringae_PA-4-5C	GCF 021606725.1
Pseudomonas_syringae_PA-4-6C	GCF 021606735.1
Pseudomonas_syringae_PA-4-7B	GCF 021606785.1
Pseudomonas_syringae_PA-4-7C	GCF 021606705.1
Pseudomonas_syringae_PA-4-8B	GCF 021606595.1
Pseudomonas_syringae_PA-4-8H	GCF 021606605.1
Pseudomonas_syringae_PA-4-9B	GCF 021606615.1
Pseudomonas_syringae_PA-5-10A	GCF 021606565.1
Pseudomonas_syringae_PA-5-10D	GCF 021606525.1
Pseudomonas_syringae_PA-5-10F	GCF 021606535.1
Pseudomonas_syringae_PA-5-1G	GCF 021606385.1
Pseudomonas_syringae_PA-5-2A	GCF 021606345.1
Pseudomonas_syringae_PA-5-2C	GCF 021606355.1
Pseudomonas_syringae_PA-5-2F	GCF 021606305.1
Pseudomonas_syringae_PA-5-2G	GCF 021606285.1
Pseudomonas_syringae_PA-5-3A	GCF 021606315.1
Pseudomonas_syringae_PA-5-3C	GCF 021606265.1
Pseudomonas_syringae_PA-5-3F	GCF 021887415.1
Pseudomonas_syringae_PA-5-3G	GCF 021887355.1
Pseudomonas_syringae_PA-5-6A	GCF 021606115.1
Pseudomonas_syringae_PA-5-6C	GCF 021606145.1
Pseudomonas_syringae_PA-5-7A	GCF 021606065.1
Pseudomonas_syringae_PA-5-7C	GCF 021606105.1
Pseudomonas_syringae_PA-5-7F	GCF 021606075.1
Pseudomonas_syringae_PA-5-7H	GCF 021606045.1
Pseudomonas_syringae_PA-5-8G	GCF 021606025.1
Pseudomonas_syringae_PA-5-9D	GCF 021605965.1
Pseudomonas_syringae_PA-6-3A	GCF 021887385.1
Pseudomonas_syringae_PA-6-6H	GCF 021605545.1
Pseudomonas_syringae_PA-7-1C	GCF 021605285.1
Pseudomonas_syringae_PA459	GCF 000245455.1
Pseudomonas_syringae_PD2774	GCF 001466875.1
Pseudomonas_syringae_PDD-32b-74	GCF 002157375.1
Pseudomonas_syringae_Phyllo_185	GCF 041008235.1
Pseudomonas_syringae_Phyllo_193	GCF 041008155.1
Pseudomonas_syringae_Phyllo_210	GCF 041008065.1
Pseudomonas_syringae_Phyllo_214	GCF 041008045.1
Pseudomonas_syringae_Phyllo_215	GCF 041008655.1
Pseudomonas_syringae_Phyllo_217	GCF 041007935.1
Pseudomonas_syringae_Phyllo_229	GCF 041007925.1
Pseudomonas_syringae_Phyllo_232	GCF 041007915.1
Pseudomonas_syringae_PP1	GCF 000452445.2
Pseudomonas_syringae_Ps126	GCF 002611615.1
Pseudomonas_syringae_Ps127	GCF 002611605.1
Pseudomonas_syringae_Ps21-11	GCF 039675625.1
Pseudomonas_syringae_Ps21-21	GCF 039675525.1
Pseudomonas_syringae_Ps21-22	GCF 039675545.1
Pseudomonas_syringae_Ps25	GCF 004323795.1
Pseudomonas_syringae_PS711	GCF 003858595.1
Pseudomonas_syringae_Psa_105743	GCF 002750505.1
Pseudomonas_syringae_Psa_127771	GCF 002750525.1
Pseudomonas_syringae_Psa_JA12	GCF 002750495.1
Pseudomonas_syringae_Psa_NZ-62	GCF 001910465.1
Pseudomonas_syringae_Psa_NZ-63	GCF 001910495.1
Pseudomonas_syringae_Psa_NZ-64	GCF 001910545.1
Pseudomonas_syringae_Psa_NZ-65	GCF 001910555.1
Pseudomonas_syringae_Psa_NZ-66	GCF 001910485.1
Pseudomonas_syringae_Psa127784	GCF 002750515.1
Pseudomonas_syringae_PsA1M246	GCF 022513625.1
Pseudomonas_syringae_PslA1M171	GCF 022510085.1
Pseudomonas_syringae_PSP1	GCF 029870755.1
Pseudomonas_syringae_PSP9	GCF 029870735.1
Pseudomonas_syringae_PSS	GCF 029763995.1
Pseudomonas_syringae_pss-2019	GCF 043515225.1
Pseudomonas_syringae_Pss11.5	GCF 036324425.1
Pseudomonas_syringae_Pss16QsV	GCF 036324405.1
Pseudomonas_syringae_Pss9097	GCF 002905815.2
Pseudomonas_syringae_Pss9644	GCF 023277945.1
Pseudomonas_syringae_Pss9654	GCF 002906015.1
Pseudomonas_syringae_Pss9656	GCF 002905975.1
Pseudomonas_syringae_PssA1M129	GCF 022510065.1
Pseudomonas_syringae_PssA1M140	GCF 030504425.1
Pseudomonas_syringae_PssA1M163	GCF 022510045.1
Pseudomonas_syringae_PssA1M197	GCF 022510105.1
Pseudomonas_syringae_PssA1M198	GCF 022510135.1
Pseudomonas_syringae_PssA1M200	GCF 022510125.1
Pseudomonas_syringae_PssA1M201	GCF 022510165.1
Pseudomonas_syringae_PssA1M208	GCF 022510185.1
Pseudomonas_syringae_PssA1M211	GCF 022510205.1
Pseudomonas_syringae_PssA1M242	GCF 022510225.1
Pseudomonas_syringae_PssA1M244	GCF 022510265.1
Pseudomonas_syringae_PssA1M249	GCF 022513665.1
Pseudomonas_syringae_PssA1M25	GCF 022509985.1
Pseudomonas_syringae_PssA1M250	GCF 022513725.1
Pseudomonas_syringae_PssA1M252	GCF 022513685.1
Pseudomonas_syringae_PssA1M253	GCF 022513735.1
Pseudomonas_syringae_PssA1M254	GCF 022513705.1
Pseudomonas_syringae_PssA1M258	GCF 022513765.1
Pseudomonas_syringae_PssA1M259	GCF 022510285.1
Pseudomonas_syringae_PssA1M262	GCF 022510235.1
Pseudomonas_syringae_PssA1M263	GCF 022510305.1
Pseudomonas_syringae_PssA1M265	GCF 022513785.1
Pseudomonas_syringae_PssA1M266	GCF 022513815.1
Pseudomonas_syringae_PssA1M271	GCF 022513805.1
Pseudomonas_syringae_PssA1M273	GCF 022513845.1
Pseudomonas_syringae_PssA1M274	GCF 022513865.1
Pseudomonas_syringae_PssA1M275	GCF 022513885.1
Pseudomonas_syringae_PssA1M276	GCF 022513905.1
Pseudomonas_syringae_PssA1M3	GCF 022560185.1
Pseudomonas_syringae_psy100	GCF 002917175.1
Pseudomonas_syringae_Psy33	GCF 025985485.1
Pseudomonas_syringae_pv_tomato_DC3000	GCF_000007805.1
Pseudomonas_syringae_PvP003	GCF 040547415.1
Pseudomonas_syringae_QSY6	GCF 031582985.1
Pseudomonas_syringae_R10.79	GCF 002770765.1
Pseudomonas_syringae_R6a	GCF 003698965.1
Pseudomonas_syringae_RAYR-BL	GCF 019904335.1
Pseudomonas_syringae_RCY_3a	GCF 016308175.1
Pseudomonas_syringae_RM.P20	GCF 002318655.1
Pseudomonas_syringae_RM.P66	GCF 002318025.1
Pseudomonas_syringae_RMX.24.a.1	GCF 002318665.1
Pseudomonas_syringae_S14	GCF 004919585.1
Pseudomonas_syringae_S2	GCF 004919575.1
Pseudomonas_syringae_S2_2	GCF 029383215.1
Pseudomonas_syringae_S21	GCF 004919565.1
Pseudomonas_syringae_S23	GCF 004919555.1
Pseudomonas_syringae_SeraOz_1_1r	GCF 016308315.1
Pseudomonas_syringae_Sevgi_fide_PST	GCF 016307705.1
Pseudomonas_syringae_Shaanxi_M228	GCF 000344475.3
Pseudomonas_syringae_Shaanxi_M7	GCF 000344495.1
Pseudomonas_syringae_SHV1866	GCF 018383395.1
Pseudomonas_syringae_SHV323	GCF 018383485.1
Pseudomonas_syringae_SM	GCF 000412165.1
Pseudomonas_syringae_SM04-2018-04	GCF 039669875.1
Pseudomonas_syringae_SM1030-14	GCF 039669825.1
Pseudomonas_syringae_SM1031-4	GCF 039669765.1
Pseudomonas_syringae_SM1038-14	GCF 039669795.1
Pseudomonas_syringae_SM1042-14R	GCF 039669755.1
Pseudomonas_syringae_SM109-18	GCF 039669785.1
Pseudomonas_syringae_SM155-18	GCF 039669715.1
Pseudomonas_syringae_SM156-18	GCF 039669655.1
Pseudomonas_syringae_SM181-4	GCF 039669675.1
Pseudomonas_syringae_SM190-8	GCF 039669695.1
Pseudomonas_syringae_SM191-1	GCF 039669685.1
Pseudomonas_syringae_SM205-2	GCF 039669635.1
Pseudomonas_syringae_SM207-3	GCF 039669585.1
Pseudomonas_syringae_SM226-1	GCF 039669595.1
Pseudomonas_syringae_SM51-19	GCF 039669555.1
Pseudomonas_syringae_SM914-13	GCF 039669545.1
Pseudomonas_syringae_StP26	GCF 018604405.1
Pseudomonas_syringae_SUPP1771	GCF 030158915.1
Pseudomonas_syringae_SUPP2693	GCF 030158895.1
Pseudomonas_syringae_SUPP68	GCF 030158875.1
Pseudomonas_syringae_Susan2139	GCF 018394375.1
Pseudomonas_syringae_Susan762	GCF 018388505.1
Pseudomonas_syringae_SV1599	GCF 018383755.1
Pseudomonas_syringae_SV921	GCF 018383455.1
Pseudomonas_syringae_SZ47	GCF 023507655.1
Pseudomonas_syringae_TP1	GCF 000344435.1
Pseudomonas_syringae_TP6-1	GCF 000344455.1
Pseudomonas_syringae_Tule1434	GCF 018385455.1
Pseudomonas_syringae_Tule230	GCF 018383435.1
Pseudomonas_syringae_U643	GCF 018388525.1
Pseudomonas_syringae_U888	GCF 018383465.1
Pseudomonas_syringae_UB303	GCF 000452565.2
Pseudomonas_syringae_UMAF0049	GCF 023232545.1
Pseudomonas_syringae_UMAF0081	GCF 023232565.1
Pseudomonas_syringae_UMAF0158	GCF 001281365.1
Pseudomonas_syringae_UMAF0176	GCF 023232525.1
Pseudomonas_syringae_UMAF0271	GCF 023232405.1
Pseudomonas_syringae_UMAF0273	GCF 023232485.1
Pseudomonas_syringae_UMAF0291	GCF 014493645.1
Pseudomonas_syringae_UMAF0297	GCF 023232315.1
Pseudomonas_syringae_UMAF1003	GCF 023232445.1
Pseudomonas_syringae_UMAF1013	GCF 023232175.1
Pseudomonas_syringae_UMAF1029	GCF 023232455.1
Pseudomonas_syringae_UMAF2016	GCF 023232385.1
Pseudomonas_syringae_UMAF2044	GCF 023232155.1
Pseudomonas_syringae_UMAF2600	GCF 023232145.1
Pseudomonas_syringae_UMAF2801	GCF 023232345.1
Pseudomonas_syringae_UMAF2815	GCF 023232225.1
Pseudomonas_syringae_UMAF3028	GCF 014493635.1
Pseudomonas_syringae_UMAF7000	GCF 023232205.1
Pseudomonas_syringae_UPB_463	GCF 044499975.1
Pseudomonas_syringae_USA007	GCF 000452545.2
Pseudomonas_syringae_USA011	GCF 000452525.3
Pseudomonas_syringae_Yunnan2.4	GCF 033024595.1
Pseudomonas_syringae_Yunnan3.2	GCF 033024575.1
Pseudomonas_syringae_Yuregir_1	GCF 016307965.1
Pseudomonas_syringae_Yuregir_4	GCF 016307955.1
Pseudomonas_syringae_YXH1	GCF 032812665.1
Pseudomonas_syringae_ZUM3584	GCF 004124865.1
Pseudomonas_syringae_ZUM3984	GCF 004124685.1
Psudomonas_syringae_SZ57	GCF_009495975.1

## Sheet: Table S23
Accession number in Uniprot
A0A061EI26
A0A4Y1RQV5
A0A5A7U7Q2
A0A6A2ZED6
A0A7J6V2J2
A0A9K3LAV3
A0A9Q0PX90
A0A9Q0QCQ8
A0A9Q0QLA6
A0A9Q0V0Z5
A0A9Q0WEF2
I7BGW3
I3V517
A0A0Q0CUF4
A0A3M5B4W8
A0A3M5IX75
A0A3M5J4P5
A0A1J4MSE5
A0A013WDF5
A0A059LF48
A0A061A3P6
A0A063B4G4
A0A066WPW8
A0A069PU90
A0A071M8E7
A0A077Y0Z1
A0A081PBR9
A0A084DJX0
A0A084JYF1
A0A085ZPW9
A0A085ZYU4
A0A086A638
A0A086ABN3
A0A086AZ41
A0A086BCP9
A0A086P5F5
A0A089NPY3
A0A090DZH2
A0A090ED62
A0A090EHJ0
A0A090FRY6
A0A090GIQ4
A0A090GU26
A0A094JED7
A0A095V044
A0A097EJK5
A0A097I1Z1
A0A098U562
A0A099KE15
A0A099KY17
A0A099Y696
A0A0A0D8I6
A0A0A2GU56
A0A0A2M2S8
A0A0A2M509
A0A0A2MFC9
A0A0A2MMV7
A0A0A3Y319
A0A0A7EJQ4
A0A0A7LI04
A0A0B2C0P2
A0A0B4CBV4
A0A0B4DAI7
A0A0B9A021
A0A0C1CFL4
A0A0C1CTF1
A0A0C1GND7
A0A0C1MK42
A0A0C1N3R2
A0A0C3IGF4
A0A0C3R477
A0A0C5W896
A0A0C9MEC0
A0A0D0EZG8
A0A0D0MX38
A0A0D5YUG0
A0A0D6TI12
A0A0F3IKU3
A0A0F4PHI4
A0A0F4R3J0
A0A0F6TRA4
A0A0G2XZZ8
A0A0G2Y5N1
A0A0G3BJK4
A0A0G3WY17
A0A0G3X577
A0A0H3FJS3
A0A0H4PM68
A0A0J0Y115
A0A0J1BT79
A0A0J1CRR2
A0A0J7IRG5
A0A0M2XTP5
A0A0M3RVS8
A0A0M5IIP3
A0A0N0H153
A0A0N0NC92
A0A0N1G3F3
A0A0N1GGB0
A0A0N1MW06
A0A0N1NB00
A0A0N1NMG5
A0A0P0NJU6
A0A0P7KAT3
A0A0Q0XEN0
A0A0Q1CT95
A0A0Q4CNF7
A0A0Q4D422
A0A0Q4DQ47
A0A0Q4EST9
A0A0Q4ET80
A0A0Q4FLS3
A0A0Q4FVM5
A0A0Q4I5Y5
A0A0Q4J0P4
A0A0Q4KTL4
A0A0Q4LQV3
A0A0Q4PM64
A0A0Q4RPY7
A0A0Q4SD04
A0A0Q5NJF4
A0A0Q5QW90
A0A0Q5TZ05
A0A0Q5ZJ80
A0A0Q5ZXH7
A0A0Q5ZY23
A0A0Q6AHP7
A0A0Q6NCZ7
A0A0Q6NLH9
A0A0Q6THB0
A0A0Q6WAR7
A0A0Q7ATF3
A0A0Q7B5Z3
A0A0Q7BWJ4
A0A0Q7H6U8
A0A0Q7LG82
A0A0Q7RWC8
A0A0Q7VSC8
A0A0Q7YHH6
A0A0Q8LJZ3
A0A0Q8NHX7
A0A0R2TXV1
A0A0R3KKK4
A0A0R3LAS7
A0A0R3NAT2
A0A0S1S9T2
A0A0S3U9B8
A0A0T0M848
A0A0T7G2H7
A0A101CIB7
A0A101CU48
A0A104WTK2
A0A105KXN4
A0A106YT25
A0A108LII4
A0A118HZH1
A0A119AXQ9
A0A119UXA0
A0A124NWH7
A0A124PAS9
A0A124SPZ0
A0A125KMQ3
A0A127B3P7
A0A127VFQ1
A0A132EMV6
A0A132F6S7
A0A140E6J3
A0A140K8Q9
A0A142EMY5
A0A149PV30
A0A150UD29
A0A158BQY7
A0A158C9S8
A0A158D6S0
A0A158DKU6
A0A158E1J9
A0A158EEF8
A0A158HGU2
A0A158IPX0
A0A158JRN1
A0A158KXH4
A0A160DUP6
A0A162I3P2
A0A162NYP5
A0A162X9Y0
A0A166WXC0
A0A167KA58
A0A168NXB0
A0A172UA78
A0A172UET6
A0A172Y478
A0A176ZAW7
A0A177LUQ1
A0A177M3V2
A0A177M6N1
A0A177NHM5
A0A1A9R877
A0A1A9S3N0
A0A1B1UTH4
A0A1B2R900
A0A1B2YQ37
A0A1B3BCB6
A0A1B4FLD1
A0A1B4FTL1
A0A1B4LMP8
A0A1D7QIL4
A0A1D7QQP8
A0A1D7XU42
A0A1D8ADV1
A0A1E1EVE0
A0A1E2WMA5
A0A1E4J5J9
A0A1E5ISX4
A0A1E5QVF5
A0A2G5KIY6
A0A2G9C719
A0A2H1EAP4
A0A2I0SY31
A0A2J7TET2
A0A2K0XSL6
A0A2P1ELP6
A0A2P7TLV6
A0A2R5FVG9
A0A2R5FVP6
A0A2T0AC23
A0A2T3ANL7
A0A2U3I1M6
A0A2V1E0B2
A0A2V2SBE5
A0A650DAW1
A0A653J6D0
A0A653SAW8
A0A653XBA8
A0A653XSG1
A0A653ZWI9
A0A658QPY9
A0AAI8BWW6
A0AAI8T1L9
A0AAI9ZBH2
A0AAJ0ENU0
A0AAJ0PPY6
A0A067YX61
G8XHD5
A0A6J5E1H7
Q9WWU5
A0AAJ0QDY9
A0AAJ0V8K9
A2Q3T1
B6B6R4
B7X070
B8CKB9
B8EML3
B8ESE9
B8HQU9
B8HW11
B8HYX6
G4FJM9
G4SY32
G5CSV0
G7LNZ1
G7UVQ0
G8P0C6
H1VQ72
A0AAI9UR36
A0AAJ0DZS5
H2EDA0
L7RDB8
L7RGN7
A0A010RWF8
A0A135TBS2
A0A135UFI5
A0A7K6QAA4
A0A7K6RMJ2
A0A7K6SXH4
A0A7K6TTG7
A0A7K6UT54
A0A7K6WEZ1
A0A7K6Y0Q9
A0A7K6YVI6
A0A7K6ZPP8
A0A7K7BKQ7
A0A7L0EG89
A0A7L0F796
A0A7L0GB01
A0A7L0H882
A0A7L0ILI7
A0A7L0KWC1
A0A7L0MXR9
A0A7L0P134
A0A7L0RE95
A0A851LUS7
A0A852KTY2
A0A852MUG3
A0A852PFP0
A0A8J4PDE2
A0A8J7TJ73
A0A8S9ERQ5
A0A974BD69
A0AA40H6Q7
A0AA97M8T4
A0A7K4M567
A0A7K4SD65
A0A7K4X8T4
A0A7K7LFR2
A0A7K9KFR6
A0A7L0WWX1
A0A7L1F0L0
A0A7L2FJ08
A0A812WQR1
A0A812X299
A0A812X9X2
A0A812XE89
A0A812XN93
A0A8S3QD95
A0A6D2XLW5
A0A663D5Z3
A0A812LPW8
A0A8J9YKN7
A0A7J7J3X6
A0A7R8CG69
A0A8S3TMX4
A0A8K0AFK8
A0A6J8B646
A0A7J7KEM1
A0A2J8QHV5
A0A2J8RRW7
A0A2J8QHS6
A0A2J8RRX2
A0A2J8RRW9
A0A6D2WBE5
A0A6D2Y709
A0A6J8DLT7
A0A812CKK7
A0A8S3R162
A0A8S3R5Y7
A0A0K2UQC0
A0A6D2X0G8
A0A2J8SCD3
A0A812SEG8
A0A812W4Q3
A0A812WXB5
A0A812XEG0
A0A812XKG3
A0A812XP96
A0A812ZAS0
A0A8S4MPY2
A0A7U8PVQ1
A0A813M3W6
D3Y4H2
D4GIN2
Q9K396
Q9LA70
S4PQD6
A0A2K5DI25
A0A2K5DI59
A0A2K5KWI2
A0A2K5KWL4
A0A2K5PNJ1
A0A2K5XJD0
A0A2K5XJD9
A0A2K6BCZ2
A0A2K6BD08
A0A2R9AWA1
A0A2R9AWD5
P83309
P83310
A0A077LMH5
A0A1H3F4J9
A0A1Y6JQQ4
A0A3M4PIJ7
A0A3M5CMT4
A0A3M5TFA9
A0A3Q8U0H5
A0A3Q8U1S0
A0A3Q8U2K6
A0A3S8US66
A0A3T0JMD6
A0A448DIQ2
A0A4P7Y2F2
A0A519F405
A0A519FG94
A0A6G6IUX1
A0A6G6IX53
A0A6G6IYN8
A0A6N1C5Y6
A0A6N1C9C8
A0A6N1CI04
A0A7G5DU77
A0A7G5DV40
A0A7G7X9D6
A0A7G8YFQ2
A0A7S9L8U5
A0A7S9LHP1
A0A7Z3GQB1
A0A9E6NTD9
A0A9E6PGH0
A0A9E6PGN3
A0A9E6PLC4
A0A9Q6VI26
A0A9Q6YES7
A0AA46VVH9
A0AA46VYK7
A0AA46W2B9
A0AAD0M574
A0AAD0QYA0
A0AAD0VRR2
A0AAE6UZX2
A0AAI8P9Q0
A0AAI8PA86
A0AAI8PAB1
A0AAJ4E490
A0AAJ4P1C7
A0AAJ6MV91
Q9RBY6
Q52400
A0A1A9B9X1
A0A1A9DMD1
A0A1C4IDV4
A0A1C4KR16
A0A1C4VHX4
A0A1G6SNR4
A0A1G9Y6I2
A0A1H0DWC7
A0A1H0LZA3
A0A1H1Y6V4
A0A1H2EWG9
A0A1H5H4B3
A0A1H5H5E5
A0A1H6NV44
A0A1H9P5D5
A0A1I5DBG9
A0A1I7C915
A0A1K2E1M2
A0A1M5I4M7
A0A1M5VV19
A0A1X7GJI6
A0A1Z5HD97
A0A285GL88
A0A285NMD5
A0A285QMT6
A0A2N3W474
A0A316FF42
A0A3M3ESU2
A0A4R7JH48
A0A543ARV7
A0A559QR58
A0A560V8L1
A0A7W0HTS8
A0A7W6PKS7
A0A7W7WMR5
A0A7W9LGN9
A0A7W9URR7
A0A7X0IIR6
A0A7X0M5L0
A0A7Z7BLK5
A0A7Z7FPK8
A0A841C9D8
A0A846R0M0
A0A846R5R3
A0A853BLV0
H6SG30
E1BH29
F4KAV2
Q13686
Q58DM4
Q6P6C2
Q6P6J4
Q9SA98
Q9SIE0
Q9SL49
Q9ZT92
Q66JG8
Q6GPB5
Q9LJH2
A0A151NC10
A0A1V4KSK8
A0A250YH69
F4JFR7
A0A093CH27
A0A098M1S7
A0A0L8HJV5
A0A1A6FUZ5
A0A1A8PZX9
A0A1B6EQ09
A0A1B6HIK6
A0A1L8EYM3
A0A1S3QJ09
A0A2G8KUI1
A0A2U3WA42
A0A2Y9DTS4
A0A340WFS8
A0A3B3SUX4
A0A3B4YDY2
A0A3B5A9I2
A0A3B5L8W3
A0A3P8UMD4
A0A3P9KQ46
A0A3Q2YVE5
A0A3Q3KC63
A0A3Q3LBA8
A0A3Q7SWQ0
A0A3S2MHE3
A0A433T540
A0A4U5U304
A0A4Z2B060
A0A5F5XU54
A0A5N3X2K6
A0A673L3A2
A0A6A4T1M3
A0A6G0J9M0
A0A6G1RTD2
A0A6I9X842
A0A6J0HXP5
A0A6P3QBA9
A0A6P5ILJ6
A0A6P5QM35
A0A6P9DNJ3
A0A6Q2WX98
A0A7K5C0C1
A0A7K5LJN4
A0A7K5TAM8
A0A7K5UR41
A0A7K5YMQ3
A0A7K6P423
A0A7K6W6J8
A0A7K7IEQ4
A0A7K8EDN5
A0A7K8GTZ4
A0A7K9ML80
A0A7K9NH98
A0A7K9X1V1
A0A7K9YPP6
A0A7K9ZEV5
A0A7L0VD00
A0A7L0W7S5
A0A7L2U3Z2
A0A7L2VWB6
A0A7L2XI07
A0A9D3XRJ5
A0A9L0SDV3
A0A9Q0X8B6
A0AA35L8U7
A0AA36BZU5
A0AAD4TXF9
A0AAD6BHK2
A0AAD8E872
A0AAE0C0Z0
A0AAE1B0R7
G5BMX4
G7NJ26
K9J2F2
M4AM42
S9YK65
P76621
Q6WZB0
A0A3S7DFG0
A0A4V1DR59
A5FF23
B9WZX1
C7PLM6
C7Q942
C7QJ42
D1MX85
G8T8D0
J3BZS6
P0CL02
Q8FES6
A0A0B2AYD2
A0A124H8H0
A0A1C4X1H1
A0A1C4ZLB1
A0A1C6Q3C2
A0A1C6VGR3
A0A1E5PYN0
A0A1G6NCC0
A0A1G7HGL9
A0A1G7QIN8
A0A1G8UHL4
A0A1H0FNU9
A0A1H0J599
A0A1H0J5H6
A0A1H2USH0
A0A1H3DBF3
A0A1H6DG56
A0A1H6DGU4
A0A1H6ED27
A0A1H6EVB1
A0A1H7CWG7
A0A1H7I6A7
A0A1H9GH09
A0A1H9GHF8
A0A1H9MX43
A0A1H9MXD9
A0A1H9XA83
A0A1I6DA73
A0A1I6DA95
A0A1I6FFL5
A0A1U9P6X0
A0A1V0UJS8
A0A1V4A9G5
A0A1W2A1Y7
A0A1W2CUK5
A0A263D3H5
A0A286G8X8
A0A2M9M922
A0A2N3K2C7
A0A2S8UBL6
A0A2T0THM6
A0A316HMH5
A0A327VHG3
A0A3G2J6T1
A0A3N1GMI6
A0A3N1Q7G8
A0A3N5AGT5
A0A3T0ZHH8
A0A421B143
A0A429AX31
A0A495XIM9
A0A4Q6V5C6
A0A4Q7ELX1
A0A4R2JDD6
A0A4R5BD16
A0A4S2SAY8
A0A4V2S6L3
A0A535E8C1
A0A542UEF4
A0A5B8ZR53
A0A5B8ZUH5
A0A5C6J0W1
A0A5D0NMW0
A0A5S4FT38
A0A5S4GEC1
A0A6B3CVT6
A0A6B3HJM7
A0A6G2RS46
A0A6G3PTT3
A0A7K1L4K4
A0A7L7MCQ1
A0A7W0CHU9
A0A7W3SRL6
A0A7W7LXM8
A0A7W9IB35
A0A7X0IBJ3
A0A7X0IIE3
A0A7X0M8F7
A0A7X0M9J4
A0A841CPM0
A0A8G2E371
A0A968LST7
A0A969CNI8
A0A9X2G718
A0AAE3GDX1
A0AAJ1T4N6
A0AAJ5C9J3
A0A9Q3X3S4
A0A9Q4A0D4
A0A9Q4A0F5
A0A9Q4A812
A0A9Q4FIK7
A0AAD0I6I5
A0AAD0I9C5
A0AAD0MYA1
A0AAE5S497
A0AAE5S684
A0AAE5S7M4
A0AAJ4AY52
A0AAJ4AZW1
A0AAJ4B2L3
A0AAJ4B5A5
P05041
Halogenases in Nat Commun 11, 1867 (2020)
McDAH
AtANS
AtF3H
AtFLS5
BpCytC3
FaAmbO5
LmBarB1
McANS
McFLS5
PpANS
PpFLS
PpGA2ox3
PsCODM
PsP7ODM
PsT6ODM
SaANS
SaDAH
SaFLS5
SjF3H
SjFLS5
Sm2ODD
SmF3H
SmFLS

## Sheet: Table S24
NCBI accession number
WP_410003752.1
WP_223113713.1
WP_084914372.1
WP_201017140.1
WP_122315239.1
WP_263938430.1
WP_263949755.1
UXB94683.1
WP_263963223.1
WP_263943083.1
WP_263962058.1
WP_263942041.1
WP_198726321.1
WP_216703230.1
WP_343294985.1
WP_200992168.1
WP_369003327.1
WP_025260248.1
WP_221612467.1
WP_221601052.1
WP_221576267.1
WP_221605541.1
WP_213589543.1
WP_122315239.1
WP_201000674.1
WP_304575615.1
UXB95086.1
WP_201017140.1
WP_263949755.1
WP_263938430.1
WP_263942041.1
WP_206401607.1
WP_263962058.1
WP_263943083.1
UXB94683.1
WP_263963223.1
WP_198726321.1
WP_200992168.1
WP_369003327.1
WP_216703230.1
WP_343294985.1
WP_025260248.1
WP_095067968.1
WP_122320569.1
WP_221179261.1
WP_185066850.1
WP_185058213.1
WP_213937984.1
WP_403018808.1
WP_054614539.1
WP_290026878.1
WP_054049648.1
WP_265038762.1
WP_163914709.1
WP_268177615.1
WP_268177615.1
WP_248803846.1
WP_191488523.1
WP_177100518.1
WP_248767174.1
WP_248803846.1
WP_191488523.1
WP_177100518.1
WP_338524404.1
WP_338524404.1
WP_273826184.1
WP_054063318.1
WP_273826184.1
MBV6749479.1
WP_177143597.1
WP_177124447.1
WP_177104502.1
WP_177097014.1
WP_090208447.1
WP_397458809.1
WP_257156408.1
WP_265084058.1
WP_236442775.1
UXB95115.1
UXB95110.1
WP_181113093.1
WP_183136061.1
WP_265067542.1
WP_265067542.1
WP_265086151.1
SDU54479.1
WP_152978740.1
WP_152981817.1
SDU54479.1
WP_265086151.1
WP_313926805.1
WP_052435188.1
WP_052435188.1
WP_313931126.1
WP_258624840.1
WP_258624840.1
WP_069018267.1
WP_069018267.1
WP_313925213.1
WP_208554677.1
WP_265075031.1
WP_265068025.1
WP_265075031.1
WP_053156907.1
WP_053156907.1
WP_076406910.1
ALG65294.1
WP_076406910.1
WP_283557053.1
WP_049866959.1
WP_283557053.1
WP_049866959.1
WP_135845735.1
WP_256453223.1
WP_256453223.1
WP_210644671.1
WP_339102098.1
WP_210644671.1
WP_339102098.1
WP_123347172.1
WP_310368302.1
WP_310368302.1
WP_207282063.1
WP_207282063.1
WP_060742638.1
WP_060742638.1
WP_283544440.1
WP_283544440.1
WP_217884310.1
WP_217884310.1
WP_193034245.1
WP_193034245.1
WP_064107118.1
WP_167153817.1
MES2299303.1
WP_170305799.1
MBW8832537.1
WP_378997698.1
HET7866362.1
WP_403018808.1
WP_054049648.1
WP_290026878.1
WP_213937984.1
WP_221179261.1
WP_185066850.1
WP_185058213.1
WP_223113713.1
WP_084914372.1
WP_162884755.1
WP_122315239.1
WP_221594845.1
WP_025260248.1
WP_198726321.1
WP_343294985.1
WP_216703230.1
WP_369003327.1
WP_200992168.1
WP_201000674.1
WP_201017140.1
WP_304575615.1
WP_263962058.1
UXB94683.1
WP_263963223.1
WP_263942041.1
WP_258632862.1
WP_236444261.1
WP_204903617.1
WP_162887018.1
WP_167553681.1
WP_016568301.1
WP_162889018.1
WP_266064080.1
WP_198712789.1
RMT78531.1
WP_236443970.1
WP_160320662.1
WP_081354288.1
WP_248747057.1
WP_248768965.1
WP_256346851.1
MBV6748763.1
WP_100939364.1
WP_223112531.1
WP_236444283.1
WP_154219968.1
WP_152531865.1
WP_024683869.1
WP_201419295.1
MCF5734729.1
WP_240364596.1
WP_032623148.1
WP_240326431.1
ELP98685.1
WP_154807154.1
WP_205418708.1
HLD64570.1
MES2818300.1
WP_017904101.1
WP_273826184.1
WP_152974270.1
WP_191488523.1
WP_157016007.1
WP_338524404.1
WP_248803846.1
MBV6749479.1
WP_248746412.1
WP_248800882.1
WP_177124447.1
WP_177097014.1
WP_268177615.1
WP_178122455.1
WP_310661415.1
MCE6981557.1
WP_283557053.1
WP_049866959.1
WP_254704479.1
WP_283544440.1
WP_207965290.1
WP_238349538.1
WP_123347172.1
WP_259696985.1
WP_310368302.1
WP_207282063.1
WP_225613418.1
WP_060742638.1
WP_261984407.1
WP_259333258.1
WP_407807365.1
WP_256573230.1
WP_123595892.1
WP_210644671.1
WP_135845735.1
WP_256453223.1
WP_260957937.1
WP_238961638.1
WP_232778175.1
WP_265067542.1
WP_152980232.1
WP_201869703.1
WP_175364044.1
WP_313925213.1
WP_152978985.1
WP_175386860.1
WP_139650344.1
WP_258624840.1
WP_188258637.1
WP_177143597.1
WP_090208447.1
WP_019362489.1
UXB95008.1
WP_237489537.1
WP_201420217.1
WP_122335316.1
WP_198699278.1
WP_272234007.1
WP_346394231.1
WP_240886809.1
WP_003408025.1
UXB94986.1
WP_024647648.1
RMU61501.1
WP_024682791.1
UXB94971.1
POQ02588.1
WP_198703896.1
POD34415.1
WP_050428279.1
UXB94964.1
WP_198709179.1
WP_236442775.1
WP_181113093.1
UXB95115.1
UXB95110.1
UXB95054.1
UXB95046.1
UXB95030.1
WP_330551203.1
WP_330085895.1
WP_236449041.1
WP_240325790.1
WP_277249773.1
WP_181015675.1
WP_240334835.1
UXB95022.1
WP_192873543.1
WP_239985112.1
WP_250548333.1
WP_250548063.1
WP_192874147.1
WP_192872265.1
WP_239988145.1
WP_193600989.1
WP_199523500.1
WP_161936604.1
WP_193601249.1
WP_248670692.1
WP_244395146.1
WP_316902080.1
MDF7793420.1
WP_195765769.1
WP_280633794.1
WP_154218233.1
PBP69126.1
WP_099421685.1
WP_346398615.1
WP_239987925.1
WP_213568400.1
WP_259639658.1
WP_183132602.1
WP_253275598.1
WP_161458417.1
WP_241690729.1
WP_155516579.1
KGS12836.1
WP_235661538.1
WP_349345885.1
WP_154583751.1
WP_103359370.1
WP_221033769.1
WP_240883352.1
WP_153795674.1
WP_103712945.1
WP_240845587.1
WP_240364410.1
WP_104684460.1
WP_240879481.1
WP_349344608.1
WP_225651224.1
WP_240335861.1
WP_225649910.1
WP_103736737.1
WP_103754107.1
WP_240851547.1
WP_240884570.1
WP_214669701.1
WP_230082013.1
WP_246771533.1
WP_198710950.1
XJV45160.1
WP_198700491.1
WP_349341507.1
WP_141250852.1
WP_248680848.1
WP_103694473.1
WP_122255081.1
MCK9698332.1
WP_213567499.1
WP_232915864.1
WP_154619108.1
WP_198710018.1
WP_272449953.1
WP_218963547.1
WP_240886495.1
WP_346394665.1
WP_024684454.1
WP_198722231.1
WP_128774960.1
WP_147478373.1
WP_143104223.1
WP_240886621.1
WP_141251652.1
WP_306092957.1
WP_139227987.1
WP_354315928.1
WP_213629534.1
WP_279398510.1
WP_161429638.1
WP_213582835.1
WP_046719117.1
WP_265997820.1
WP_198700943.1
WP_044312358.1
WP_103364876.1
WP_213589543.1
WP_074952098.1
WP_122861121.1
WP_198713818.1
WP_198730593.1
WP_349347545.1

## Sheet: Table S25
NCBI accession number
WP_247589249.1
WP_346362532.1
WP_265069609.1
WP_265087117.1
WP_197368479.1
WP_039564833.1
WP_247589249.1
WP_265069609.1
WP_197368479.1
WP_265087117.1
WP_247315885.1
WP_346362532.1
WP_247417880.1
WP_197368479.1
WP_099115163.1
WP_198253038.1
WP_257819437.1
WP_236577903.1
WP_174525063.1
WP_302074413.1
WP_210079831.1
WP_210079831.1
WP_236444171.1
WP_154219968.1
WP_154219968.1
WP_201419295.1
WP_201419295.1
WP_153045380.1
WP_397470739.1
WP_201419295.1
WP_346397888.1
WP_397470739.1
WP_024643645.1
WP_210079831.1
WP_247589249.1
WP_247589249.1
WP_265087117.1
WP_346362532.1
WP_197368479.1
WP_198253038.1
WP_174525063.1
WP_257819437.1
WP_175783489.1
WP_251107912.1
WP_236444171.1
WP_201419295.1
WP_137983033.1
WP_266065697.1
WP_397470739.1
WP_397470739.1
WP_210079831.1
WP_201419295.1
WP_154219968.1
WP_179149348.1
WP_080589920.1
WP_154219968.1
WP_210079831.1
WP_397470739.1
WP_266065697.1
WP_201419295.1
WP_201419295.1
WP_153045380.1
WP_397470739.1
WP_266065697.1
WP_370683301.1
AVX26942.1
WP_177116482.1
WP_177087678.1
WP_212809803.1
WP_103032462.1
WP_177059853.1
WP_263000349.1
RBJ85739.1
WP_409302746.1
WP_401208800.1
WP_336346448.1
WP_169840481.1
WP_064587240.1
WP_207849301.1
WP_346608964.1
WP_083369342.1
QLY89263.1
WP_124313832.1
WP_124338568.1
WP_081360708.1
WP_124335069.1
WP_177132052.1
WP_177115933.1
WP_330212875.1
WP_177075861.1
WP_063028801.1
WP_404607788.1
WP_167663514.1
WP_076016693.1
WP_318301991.1
WP_247589249.1
WP_265087117.1
WP_265069609.1
WP_265087117.1
WP_346362532.1
WP_089191110.1
WP_346362532.1
WP_155496009.1
WP_200377622.1
WP_230850984.1
WP_155516579.1
WP_159372342.1
WP_236444171.1
WP_032623199.1
WP_306092957.1
WP_153795674.1
WP_141251203.1
WP_225649910.1
WP_153004077.1
WP_277249225.1
WP_152999846.1
WP_346396914.1
WP_236451177.1
WP_103754107.1
WP_122319580.1
WP_103359370.1
WP_032653437.1
WP_104684460.1
WP_349345885.1
WP_103712945.1
WP_141250192.1
WP_152092183.1
WP_285427502.1
WP_349344608.1
WP_103736737.1
WP_346628714.1
WP_240851547.1
WP_240875698.1
WP_225651224.1
WP_135007489.1
WP_277260755.1
WP_104723240.1
WP_144434175.1
WP_236445373.1
MDX9625458.1
WP_330085541.1
WP_346400687.1
WP_198730593.1
WP_153045365.1
WXF86254.1
WP_153000355.1
WP_198713818.1
WP_122232633.1
WP_370683111.1
XJV45160.1
WP_271351838.1
WP_248672640.1
WP_188056794.1
WP_129429329.1
WP_161458414.1
WP_346397669.1
UOF22537.1
WP_272449953.1
WP_122255081.1
WP_198710018.1
WP_141251804.1
WP_139227987.1
WP_345742359.1
WP_209995936.1
WP_213629534.1
WP_046719117.1
WP_129428782.1
WP_198699078.1
WP_029573584.1
WP_108232567.1
WP_103694473.1
WP_074952098.1
WP_265997820.1
WP_240886621.1
WP_058877201.1
WP_213582835.1
WP_210077308.1
WP_346394665.1
WP_349348022.1
WP_044312358.1
WP_024960041.1
AVX26942.1
WP_003430023.1
WP_198700715.1
WP_213567499.1
WP_143520498.1
WP_150366928.1
WP_266065697.1
WP_248685623.1
WP_198710950.1
RVU50049.1
WP_346399200.1
WP_214669701.1
WP_099115163.1
WP_155496009.1
WP_200377622.1
WP_044312358.1
WP_198713818.1
WP_213624501.1
WP_338129209.1
WP_198710950.1
WP_198710018.1
WP_153070756.1
WP_103364876.1
WP_198717056.1
WP_058877201.1
WP_103694473.1
RMM51127.1
WP_210077308.1
WP_346400687.1
WXF86254.1
WP_346400931.1
XJV45160.1
WP_198702074.1
WP_241696646.1
WP_271351838.1
WP_248672582.1
WP_259640926.1
WP_143520665.1
WP_188056794.1
WP_161421303.1
WP_198706007.1
WP_306092957.1
WP_370683111.1
WP_214425021.1
WP_146050780.1
WP_198700715.1
WP_213582835.1
WP_143084107.1
WP_213629534.1
WP_240887924.1
WP_108232567.1
WP_346399200.1
WP_209995936.1
WP_213567499.1
WP_141251870.1
WP_122861118.1
WP_143104223.1
WP_265997820.1
WP_103735899.1
WP_141251964.1
WP_214669701.1
WP_161420728.1
WP_153045394.1
WP_369007026.1
WP_225649910.1
WP_320635083.1
WP_153015194.1
WP_153015277.1
WP_285427502.1
WP_225651224.1
WP_152999825.1
WP_236473334.1
WP_349344608.1
WP_277260755.1
WP_240879481.1
WP_153795674.1
WP_104684460.1
WP_103712945.1
WP_103388962.1
WP_236445373.1
WP_236491215.1
WP_236460007.1
WP_152092183.1
WP_103736737.1
WP_236486320.1
WP_349345885.1
WP_277751413.1
AKF47301.1
WP_032653437.1
WP_198253038.1
WP_236577903.1
WP_258898285.1
WP_257819437.1
WP_257819994.1
WP_173941249.1
WP_174525063.1
WP_257803866.1
WP_302074413.1
WP_269846691.1
QLY89264.1
WP_259495198.1
WP_282315345.1
WP_025130130.1
BFD41007.1
WP_201237954.1
WP_201237954.1
WP_336346449.1
WP_083369341.1
WP_064587242.1
WP_169840480.1
WP_169840480.1
WP_064587242.1
WP_083369341.1
GGK48514.1
WP_085733047.1
WP_119426607.1
WP_248739000.1
WP_114882307.1
WP_179695465.1
WP_262160284.1
WP_207985826.1
WP_230737284.1
WP_273904491.1
WP_249490301.1
WP_102650859.1
WP_011333640.1
WP_192564530.1
WP_273904492.1
WP_260523154.1
WP_248743497.1
WP_085708571.1
WP_265814905.1
WP_119426606.1
WP_114882306.1
WP_265814904.1
WP_273822298.1
WP_054064279.1
WP_054064280.1
WP_273822299.1
WP_081354579.1
WP_265084185.1
WP_257156399.1
SDT09176.1
WP_054064280.1
WP_273822299.1
SDT09176.1
WP_081354579.1
WP_397458979.1
WP_265084185.1
WP_257156399.1
WP_177087678.1
WP_212809803.1
WP_177066553.1
WP_177059853.1
QLY89263.1
WP_124336862.1
WP_124313832.1
WP_081360708.1
WP_124308867.1
WP_124338568.1
WP_338805756.1
WP_124335069.1
WP_177132052.1
WP_330212875.1
WP_177075861.1
WP_177115933.1
WP_076016693.1
WP_167663514.1
WP_318301991.1
WP_219273497.1
WP_063028801.1
WP_404607788.1
WP_279627603.1
WP_143522733.1
WP_185699867.1
WP_263000349.1
RBJ85739.1
WP_409302746.1
SEF10784.1
MBM9488984.1
UOK41064.1
AVE08385.1
UOP13849.1
KWU48596.1
NCE87987.1
WP_193757197.1
WP_193757197.1
WP_039559682.1
WP_247589249.1
WP_346362532.1
WP_197368479.1
WP_265087117.1
WP_198253038.1
WP_236577903.1
WP_257819437.1
WP_254220737.1
WP_257803866.1
WP_302074413.1
WP_099115163.1
WP_099108246.1
WP_099124274.1
WP_228858342.1
WP_228864065.1
WP_099120569.1
WP_179149348.1
WP_081354288.1
WP_263000349.1
WP_409302746.1
RBJ85739.1
WP_198253038.1
WP_257819437.1
WP_257829785.1
WP_236577903.1
WP_198253038.1
WP_257829785.1
WP_257819437.1
WP_236577903.1
WP_254220737.1
WP_251107912.1
UZS75270.1
WP_338129209.1
WP_122311252.1
WP_122268906.1
WP_268873850.1
WP_122334658.1
WP_200377622.1
MDX9625458.1
WP_103359370.1
WP_032653437.1
WP_277249225.1
WP_104684460.1
WP_103712945.1
WP_369007026.1
WP_320635083.1
WP_240845587.1
WP_240884570.1
WP_153015192.1
WP_152999846.1
WP_285427502.1
WP_236473228.1
WP_104723240.1
WP_153795674.1
WP_153015219.1
WP_225651224.1
WP_236450360.1
WP_225649910.1
WP_103736737.1
WP_349345885.1
WP_236445373.1
WP_277260755.1
WP_103754107.1
WP_150366928.1
WP_103694473.1
WP_272449953.1
WP_346417564.1
WP_209995936.1
WP_240886621.1
WP_265997820.1
WP_213589543.1
WP_370683111.1
WP_198722231.1
WP_230374704.1
WP_044312358.1
WP_306092957.1
WP_271351838.1
WP_129484491.1
WP_346397669.1
WP_108232567.1
WP_143104223.1
WP_103364876.1
WP_232915864.1
WP_074952098.1
WP_349347545.1
WP_139218921.1
WP_345742362.1
WP_198713818.1
WP_213582835.1
WP_210077308.1
WP_129452733.1
WP_198699078.1
WP_046719117.1
WP_214669701.1
WP_279398510.1
WP_368950470.1
WP_143520521.1
WXF86255.1
WP_198710018.1
WP_134816089.1
WP_248685623.1
WP_188056794.1
WP_213567499.1
WP_198700943.1
WP_141251930.1
WP_141250852.1
MCK9698332.1
WP_024960041.1
MDU8420613.1
WP_058877201.1
WP_198703709.1
WP_198730593.1
XJV45160.1
WP_349341507.1
WP_198710950.1
WP_198700715.1
WP_346394665.1
RBJ85739.1
WP_263000349.1
WP_185699867.1
WP_409302746.1
KWU48596.1
SEF10784.1
NCE87987.1
UOK41064.1
UOP13849.1
AVE08385.1
WP_025130130.1
BFD41007.1
WP_273822298.1
WP_054064279.1
QLY89263.1
WP_081360708.1
WP_124336862.1
WP_124313832.1
WP_177132052.1
WP_177075861.1
WP_177115933.1
WP_330212875.1
WP_219273497.1
WP_063028801.1
WP_404607788.1
WP_076016693.1
WP_167663514.1
WP_318301991.1
WP_260523153.1
WP_248743497.1
WP_119426606.1
WP_265814905.1
WP_114882306.1
WP_085708571.1
WP_192564530.1
WP_273904492.1
WP_249490301.1
WP_007955992.1
WP_011333640.1
WP_102622129.1
WP_102650859.1
WP_401208800.1
WP_336346448.1
WP_207849301.1
WP_346608964.1
WP_083369342.1
WP_169840481.1
WP_401208800.1
WP_336346448.1
WP_207849301.1
WP_064587240.1
WP_169840481.1
WP_083369342.1
WP_346608964.1
WP_177066553.1
WP_177119435.1
WP_177087678.1
WP_177073003.1
WP_177059853.1
WP_177073003.1
WP_212809803.1
WP_177059853.1
WP_178962976.1
WP_177116482.1
WP_212809803.1
WP_177073003.1
WP_177116482.1
WP_177087678.1
WP_178962976.1
WP_177059853.1
WP_054064280.1
WP_273822299.1
WP_054064280.1
WP_273822299.1
SDT09176.1
WP_265084185.1
WP_081354579.1
WP_257156399.1
SDT09176.1
WP_397458979.1
WP_257156399.1
WP_081354579.1
WP_265084185.1
WP_279627603.1
WP_025130130.1
BFD41007.1
WP_259495198.1
WP_282315345.1
WP_273822298.1
WP_054064279.1
WP_269846691.1
QLY89264.1
WP_201237954.1
WP_336346449.1
WP_336346449.1
WP_169840480.1
WP_064587242.1
WP_308425205.1
WP_273904491.1
WP_262160284.1
WP_230737284.1
WP_179695465.1
WP_207985826.1
WP_265814904.1
WP_119426607.1
WP_085733047.1
WP_260523154.1
WP_114882307.1
WP_248739000.1
WP_179695465.1
WP_273904491.1
WP_230737284.1
WP_262160284.1
WP_207985826.1
WP_265814904.1
WP_260523154.1
WP_085733047.1
WP_119426607.1
WP_114882307.1
WP_248739000.1
WP_279627603.1
WP_263000349.1
WP_185699867.1
WP_131484259.1
WP_131484293.1
WP_369334885.1
WP_130801712.1
WP_197368479.1
WP_338910464.1
WP_338861467.1
WP_338861467.1
WP_156115391.1
WP_323865697.1
WP_099115163.1
WP_099120569.1
WP_228864065.1
WP_228858342.1
WP_099124274.1
WP_099108246.1
WP_099124274.1
WP_099108246.1
WP_228858342.1
WP_228864065.1
WP_099120569.1
WP_099124274.1
WP_099108246.1
WP_099120569.1
WP_228864065.1
WP_228858342.1
WP_201419295.1
WP_397470739.1
AVX26942.1
WP_210079831.1
WP_236444171.1
WP_154219968.1
WP_210079831.1
WP_266065697.1
WP_397470739.1
WP_201237954.1
WP_336346449.1
WP_083369341.1
WP_169840480.1
WP_064587242.1
WP_259495198.1
WP_282315345.1
WP_212809803.1
WP_177116482.1
WP_177059853.1
WP_178962976.1
WP_273822299.1
SDT09176.1
WP_397458979.1
WP_081354579.1
WP_265084185.1
WP_257156399.1
WP_260523153.1
WP_114882306.1
WP_085708571.1
WP_119426606.1
WP_265814905.1
WP_248743497.1
WP_102650859.1
WP_249490301.1
WP_192564530.1
WP_273904492.1
WP_011333640.1
WP_260523153.1
WP_119426606.1
WP_085708571.1
WP_248743497.1
WP_265814905.1
WP_114882306.1
WP_102650859.1
WP_192564530.1
WP_273904492.1
WP_011333640.1
WP_249490301.1
WP_007955992.1
HWX10733.1
WP_145758321.1
WP_175938029.1
WP_198253038.1
WP_251108901.1
WP_157384161.1
WP_251118588.1
WP_174525063.1
WP_257819437.1
WP_236577903.1
WP_346418101.1
WP_003430335.1
WP_153045395.1
WP_346401061.1
WP_080589920.1
WP_179149348.1
WP_201419295.1
WP_024683553.1
WP_210079831.1
WP_024692526.1
WP_153045380.1
WP_346418101.1
WP_346401061.1
WP_349348026.1
WP_328585934.1
WP_397470739.1
WP_153045395.1
WP_266065697.1
WP_337349926.1
WP_271906238.1
BCQ60931.1
WP_368995764.1
WP_025130130.1
BFD41007.1
WP_330105820.1
MBC7210850.1
WP_259495198.1
WP_282315345.1
WP_259495198.1
WP_282315345.1
QLY89264.1
QLY89263.1
WP_269846691.1
WP_081360708.1
WP_124313832.1
WP_103032462.1
WP_177087678.1
WP_177116482.1
WP_212809803.1
WP_177059853.1
WP_177073003.1
WP_177116482.1
WP_177066553.1
WP_103032462.1
WP_177119435.1
WP_177059853.1
WP_177087678.1
WP_178991644.1
WP_054064280.1
WP_273822299.1
WP_273822298.1
WP_054064279.1
WP_054064280.1
WP_273822299.1
SDT09176.1
WP_081354579.1
WP_265084185.1
WP_397458979.1
WP_257156399.1
WP_397458979.1
WP_257156399.1
WP_081354579.1
SDT09176.1
WP_265084185.1
WP_178929336.1
MDP9030604.1
WP_177132052.1
WP_330212875.1
WP_177115933.1
WP_177075861.1
WP_063028801.1
WP_219273497.1
WP_404607788.1
WP_318301991.1
WP_167663514.1
WP_076016693.1
WP_185699867.1
WP_409302746.1
WP_263000349.1
WP_177007751.1
WP_130886769.1
WP_151148670.1
RBJ85739.1
WP_409286178.1
RBJ85739.1
WP_275929100.1
WP_143522733.1
WP_177024441.1
CRM47228.1
WP_177015293.1
OIN46738.1
NVZ23874.1
KWU48596.1
NCE87987.1
UOP13849.1
AVE08385.1
UOK41064.1
WP_151152636.1
WP_217834261.1
WP_401208800.1
MEG2794124.1
WP_201237954.1
WP_336346448.1
WP_336346449.1
WP_064587242.1
WP_308425205.1
WP_169840480.1
WP_083369342.1
WP_064587240.1
WP_346608964.1
WP_169840481.1
WP_207849301.1
WP_260523153.1
WP_260523154.1
WP_249490301.1
WP_273904492.1
WP_273904491.1
WP_265814904.1
WP_248739000.1
WP_114882306.1
WP_114882307.1
WP_119426606.1
WP_085733047.1
WP_248743497.1
WP_119426607.1
WP_085708571.1
WP_265814905.1
WP_111539374.1
WP_011333640.1
WP_102650859.1
WP_179695465.1
WP_192564530.1
WP_262160284.1
WP_230737284.1
WP_207985826.1
WP_007955992.1
MFN9545981.1
WP_130801715.1
WP_404769159.1
WP_285152079.1
WP_197665233.1
WP_170853599.1
WP_141685954.1
WP_161765220.1
WP_162091241.1
WP_188250687.1
WP_213976766.1
WP_284332731.1
WP_244009490.1
WP_167244054.1
WP_167234904.1
WP_186159113.1
WP_186110098.1
WP_186158073.1
WP_186183908.1
WP_186178742.1
WP_186157621.1
WP_186235199.1
WP_114209846.1
HLL46748.1
HEX2093968.1
WP_211027706.1
MBQ4796622.1
WP_233971187.1
WP_336873315.1
WP_400364725.1
WP_201964107.1
WP_400290972.1
WP_400467346.1
WP_400356550.1
WP_071843033.1
MCL6408153.1
WP_402697844.1
WP_205561442.1
MBN3155042.1
WP_400429804.1
WP_180792250.1
WP_402698365.1
WP_193757197.1
WP_228865899.1
WP_153043712.1
WP_229636530.1
WP_267872714.1
WP_368950470.1
WP_248680848.1
WP_210077308.1
WP_129452733.1
WP_153795674.1
WP_103736737.1
WP_349345885.1
KPY57683.1
WP_135007489.1
WP_346628714.1
WP_122319580.1
WP_236445373.1
WP_275586696.1
WP_236465857.1
WP_306535784.1
WP_346396914.1
WP_104684460.1
WP_141250192.1
WP_236450360.1
WP_225651224.1
WP_277751413.1
WP_285427502.1
WP_225649910.1
WP_103712945.1
WP_032653437.1
WP_103754107.1
WP_103359370.1
WP_240875698.1
WP_277260755.1
WP_150366928.1
WP_104723240.1
WP_155496009.1
KGS14356.1
MBW8020682.1
WP_200377622.1
WP_230850984.1
WP_330164300.1
WP_057443224.1
WP_103364876.1
WP_143104223.1
WP_153000355.1
WP_272449953.1
WP_246771533.1
WP_141251652.1
WP_198710018.1
XJV45160.1
WP_370683111.1
WP_003425358.1
WP_346397669.1
WP_141251804.1
WP_213567499.1
WP_153070783.1
MCK9698332.1
WP_003434347.1
WP_143518736.1
WP_143520649.1
WP_143520498.1
WP_198713818.1
WP_213629534.1
WP_265997820.1
WP_044312358.1
WP_213624501.1
WP_161421303.1
WP_306092957.1
WP_271351838.1
WP_198700943.1
WP_248697608.1
WP_259642216.1
WP_128774960.1
WP_324294474.1
WP_209995936.1
WP_232915864.1
WP_346417564.1
WP_349341507.1
WP_213582835.1
WP_103694473.1
WP_046719117.1
WP_024960041.1
WP_108232567.1
WP_213589543.1
WP_074952098.1
WP_346394665.1
WP_153045365.1
WP_198722231.1
WP_147480347.1
WP_155495913.1
WP_200377622.1
RML34479.1
WP_145914774.1
WP_147461812.1
WP_155516623.1
WP_024643645.1
WP_150366928.1
WP_141251173.1
WP_152092183.1
WP_011268607.1
WP_147476982.1
WP_153795674.1
WP_349345885.1
WP_346394665.1
KOG06658.1
WP_144433933.1
WP_349344608.1
WP_236432391.1
WP_103378389.1
WP_329607421.1
WP_104684460.1
RMT38416.1
WP_122249224.1
WP_116866670.1
WP_306535784.1
WP_329606905.1
WP_103359370.1
WP_240879128.1
WP_330085541.1
WP_141250195.1
WP_265321814.1
RXT60998.1
WP_277249225.1
WP_103712945.1
WP_236473378.1
WP_240853622.1
WP_103736737.1
WP_103754107.1
WP_143520518.1
WP_122257609.1
WP_213629534.1
WP_198705871.1
WP_306092957.1
WP_368950729.1
WP_141251876.1
WP_213624501.1
WP_198712718.1
WP_272235802.1
WP_213673457.1
WP_213582835.1
UOF22537.1
WP_272449504.1
XJV45160.1
WP_143518752.1
WP_269815828.1
WP_198730414.1
WXF86254.1
WP_129484491.1
WP_271351838.1
WP_143520643.1
WP_282706519.1
WP_161458414.1
MCK9758859.1
MCK9708549.1
WP_346399396.1
WP_213589543.1
WP_214669701.1
WP_003424924.1
WP_147472439.1
SFO25285.1
WP_198713818.1
WP_246766110.1
WP_108232567.1
WP_198700715.1
WP_265997820.1
WP_198710018.1
WP_044312358.1
WP_213567499.1
WP_338129209.1
WP_058877201.1
WP_103694473.1
WP_210077308.1
WP_153000357.1
WP_141251943.1
WP_024960041.1
MBI6708978.1
WP_349347778.1
WP_240887769.1
WP_141251735.1
WP_032623188.1
WP_370683111.1
WP_153070756.1
WP_346400931.1
WP_259642161.1
WP_329605968.1
WP_198713818.1
WP_103364876.1
WP_153000385.1
WP_210079831.1
WP_122861109.1
WP_265997820.1
WP_198700612.1
KPX64563.1
WP_141251732.1
WP_153015194.1
WP_141250194.1
WP_236469661.1
WP_369007026.1
WP_265321855.1
WP_103736737.1
WP_225649910.1
WP_330085541.1
WP_122342330.1
RMW06459.1
RMU79592.1
WP_200377622.1
WP_157062308.1
WP_122311319.1
WP_122303239.1
KGS11907.1
WP_259642161.1
WP_143520192.1
WP_153004045.1
WP_122249279.1
WP_240853761.1
WP_268947112.1
WP_236523987.1
WP_349345885.1
WP_240879716.1
WP_153795674.1
WP_144433968.1
WP_241229163.1
EGH74600.1
MCF5429231.1
RMT49712.1
WP_346397001.1
WP_349344608.1
WP_254152121.1
WP_236424421.1
WP_141251191.1
WP_104684460.1
WP_152092183.1
WP_329607421.1
WP_236472051.1
WP_044312358.1
WP_354315939.1
WP_137983033.1
WP_272449504.1
WP_139218932.1
WP_201419295.1
WP_103735899.1
WP_129430494.1
WP_198730747.1
WP_046719117.1
WP_129446740.1
WP_129430135.1
MCK0546118.1
RMO55513.1
WP_141251871.1
WP_003427946.1
WP_153070756.1
XJV45160.1
UOF22537.1
WP_046266699.1
WP_213582835.1
WP_346399396.1
WP_213624501.1
WP_209995936.1
WP_213629534.1
WP_229655329.1
WP_154609270.1
WP_198710018.1
WP_122255727.1
WP_143084107.1
WP_146050780.1
WP_103694473.1
WP_153045394.1
WP_346400687.1
WP_338129209.1
WP_370683111.1
WP_332874465.1
WP_032623187.1
WP_147478408.1
WP_269815828.1
WP_346400931.1
WP_213567499.1
WP_122257671.1
WP_161421864.1
WP_143520498.1
WP_339328620.1
RML69750.1
WP_147460324.1
WP_129449088.1
WP_162886642.1
WP_240326541.1
WP_141251967.1
WP_198702074.1
WP_248672584.1
MCK9758861.1
WP_369625514.1
WP_143518741.1
GAB0064168.1
WP_223886343.1
WP_268950938.1
RMS73565.1
WP_143520644.1
MCK9773334.1
WP_248697566.1
WP_129446463.1
WP_141250859.1
WP_244619042.1
WP_348532672.1
WP_246771852.1
WP_032706314.1

## Sheet: Table S26
NCBI accession number
HEX6100182.1
HSP78630.1
MBL4837432.1
WP_194215035.1
WP_275086853.1
WP_110393098.1
WP_024639697.1
WP_058822775.1
WP_216362205.1
WP_057457217.1
WP_236473932.1
WP_116831039.1
WP_011268960.1
WP_240893190.1
WP_003399876.1
WP_346619467.1
WP_024640792.1
WP_198700629.1
WP_122232705.1
WP_134942969.1
WP_198702967.1
WP_024664313.1
WP_346398244.1
WP_346399527.1
WP_024662841.1
WP_116866722.1
WP_029571526.1
WP_057406049.1
WP_074909819.1
WP_024650539.1
WP_116894216.1
WP_003340847.1
MEV0639954.1
MBJ15347.1
WP_143869088.1
WP_135060940.1
WP_291720181.1
WP_338793523.1
WP_338759521.1
MEE2778581.1
MBT4486747.1
MDF1721066.1
MEO8558471.1
NES94066.1
WP_069966326.1
MDI9640813.1
WP_286004292.1
MBT5831750.1
MBT3606445.1
MSS71694.1
MDA0748353.1
MSR81708.1
OGG44138.1
MBI2951574.1
MEM7251918.1
MBH61638.1
MCY4498392.1
MCE2492242.1
MDH3579762.1
NKB59656.1
MBI10242.1
MEC9151897.1
MDD9905390.1
MBK34382.1
HCQ04981.1
MEE2992694.1
MDP6051225.1
HIG45968.1
MEE2658443.1
MDP6018012.1
MBQ38629.1
MEE2832545.1
HIG16903.1
HCL28230.1
MBT4099175.1
MED5415674.1
MDP6981910.1
MEC8931037.1
MBI91627.1
MBU08172.1
MDP7361666.1
MBT5877110.1
NKB72355.1
MCY4372799.1
MDE0219622.1
MDD9985446.1
MDH3691663.1
MBI3249542.1
MCZ6678094.1
RKU11148.1
MCH2694979.1
MCY3757400.1
MDE2667735.1
MXZ35176.1
MDE2963641.1
MEC7225737.1
MBJ67707.1
MCY3760181.1
MDE2733708.1
MCY3792304.1
MCE2449327.1
MYA23825.1
MEE2871965.1
HIG54808.1
MDE0961952.1
MBT7587059.1
MBT4978548.1
MDA0711601.1
MBT3605104.1
MCZ6633777.1
MDP6036970.1
MDE2831833.1
MCE2434511.1
MCY4352151.1
MCY3683669.1
MDE2725225.1
MYD62390.1
MYF71977.1
MYC15827.1
MCY3870830.1
MDE2700360.1
MXZ08480.1
MXX14801.1
MEA2367295.1
MEL0106448.1
MEX2451190.1
MEQ8195474.1
HEX9844088.1
MBC27216.1
MCH7543740.1
MCH8097181.1
MDE0410182.1
NNE20068.1
MEK9966437.1
MYE58544.1
MCY3671038.1
MCX7353547.1
HEX2828259.1
HZM43898.1
MDB5925994.1
MEN3354412.1
HEX6443121.1
HTW54531.1
MBV9828631.1
HXC28520.1
MCZ7597443.1
MBX9812425.1
MBM3342039.1
MEQ1775837.1
WP_329712212.1
WP_147848621.1
MEK9903791.1
MBM86138.1
MDA0340554.1
MDF1790866.1
MCR9073876.1
MEQ8585273.1
WP_322334889.1
WP_281684006.1
WP_215906099.1
WP_211228882.1
WP_332796559.1
MBC3942408.1
OLD18994.1
MEO8258792.1
MBV8614387.1
MBV8702657.1
HLI82709.1
PYS53303.1
PYS28002.1
MSV35764.1
HLX42911.1
MSV36345.1
MDI3306804.1
HKM64496.1
HXT78319.1
HEY0425130.1
WP_294506193.1
HVC59751.1
HEV7981827.1
HWN48514.1
WP_195800931.1
TMJ57055.1
TMJ21170.1
WP_146689713.1
MEA2920318.1
WP_325373656.1
WP_154071265.1
HEY4833846.1
MDB5603226.1
HXN67109.1
HSZ95900.1
HZE51726.1
HEU0149582.1
WP_316190465.1
WP_315704113.1
WP_316214027.1
WP_315767815.1
WP_316167531.1
WP_316197664.1
WP_284423339.1
WP_231324448.1
WP_257164956.1
WP_012044437.1
MDU6730188.1
WP_315778628.1
WP_315720262.1
WP_172133169.1
WP_172183017.1
WP_172108599.1
WP_316229716.1
WP_315774950.1
WP_315810933.1
WP_316160116.1
WP_315797504.1
WP_315756646.1
WP_316177966.1
WP_315738133.1
WP_316236416.1
WP_315799832.1
WP_316178573.1
WP_316215891.1
WP_316165329.1
WP_316170175.1
WP_315711731.1
WP_316186127.1
WP_315751018.1
WP_315827528.1
HKT20550.1
NBS11937.1
HTV36922.1
HEY5066923.1
HVU42087.1
MBV8109088.1
HTP94091.1
HLI22407.1
MEA3070426.1
MEC8290264.1
MBK17885.1
HEY4073990.1
MEI7738437.1
NBW77645.1
NBY70458.1
HEX9461850.1
MCC2096456.1
MDF2116957.1
MBX9760374.1
MDP2354460.1
MDE0057928.1
MEE2996088.1
PPR09894.1
MQA64769.1
MDH3242584.1
MDX1483650.1
MCH8918236.1
TDI67384.1
MES2977841.1
HZR60027.1
HLN40526.1
HWX84629.1
MET0632384.1
HZN30721.1
HTS40277.1
HUZ67267.1
HEY0566694.1
HET7257696.1
HZD62215.1
HEX4827060.1
TMK16263.1
MBV8242235.1
MBV8110956.1
HEX2352717.1
OLB73762.1
TMJ90084.1
HET9816046.1
HZD61287.1
HKF08575.1
HXL47657.1
TMJ75759.1
TMJ44864.1
HYU12428.1
HEX3416073.1
HYP36320.1
MBV8455008.1
MEE9149538.1
MBT5495945.1
MEM9684504.1
MPY74043.1
MEE8350582.1
NKC10965.1
MDB3952286.1
MBO42938.1
MBE90563.1
MEL0110831.1
MBG03667.1
MEC8698080.1
MED6311039.1
MEC8369501.1
HEX3863024.1
MBV9825964.1
HEX3882687.1
HEY1797807.1
HVC50460.1
MBV8889855.1
HXO03200.1
NBY53971.1
NBS99136.1
MDH3700096.1
MDA0655017.1
MBL22421.1
MDB3953557.1
MBE90071.1
MBO43693.1
MAH85361.1
MDG2204404.1
MBR83075.1
MBB53740.1
MBT3911270.1
MBT5297544.1
MBT7511248.1
MBT7248534.1
MBT3659750.1
MDA0231622.1
PPR19905.1
HIM46419.1
MEL7028341.1
MBM3504043.1
MDA0981576.1
MBM3367942.1
MBM3385171.1
MBM3354919.1
MDC0149202.1
MDE0800320.1
MBT4739397.1
NKB44748.1
MDG2242827.1
MDJ0655637.1
MEO1033999.1
MEL7538722.1
MEP1472636.1
MEH6610178.1
MEH6517101.1
MEK9655215.1
MEL0007112.1
MEK9920657.1
MDA9710990.1
MBM29013.1
MBU02435.1
MBR9794913.1
GIR91761.1
MDP7407915.1
MDA9722190.1
MCH1491220.1
MDG1065135.1
MDG2136473.1
MDG1828666.1
MBT3459626.1
EAW39610.1
MDG1770424.1
MDA7840712.1
MDA8827619.1
MDG1011685.1
MDA7585627.1
MDC3405004.1
MDB2615545.1
MDA8661146.1
MCR9178467.1
MEK9849222.1
MEK9911114.1
MEL0062193.1
NBW04828.1
MEK9759510.1
MEK9717920.1
MDA9641359.1
MDC1408654.1
MDB3880342.1
MDB2468899.1
MDB0016531.1
MDB4599151.1
MDB9891051.1
MDC1001304.1
MDC0649572.1
MDP4631902.1
MBL6781060.1
MEK9582122.1
MDB4858326.1
MDA8649353.1
MDC0494245.1
MDA9959338.1
MDC0100985.1
MDA8729786.1
MDA7561619.1
MCH1377311.1
MDC0966393.1
MDA7586965.1
MBZ0324739.1
MBS0428812.1
WP_326540960.1
MBI3919691.1
HKU70358.1
MDP1673072.1
MBX3664417.1
HEX4325998.1
MDB5581252.1
MDB5867412.1
HEU5094830.1
HKH69237.1
MEI6201311.1
WP_296387798.1
HEY4166730.1
HZY53937.1
HMM71315.1
MCG3187214.1
MCC7184397.1
TSH88806.1
HVL10748.1
HUP94900.1
MBS0337939.1
MES2227282.1
HMM72442.1
MCC7182077.1
WP_260501570.1
HEV7915374.1
MBI5720828.1
MCW5656830.1
MDO8376256.1
MDO9093660.1
XP_009034145.1
MEQ9641244.1
HVO02928.1
WP_012976779.1
WP_149233001.1
WP_149228573.1
WP_324864262.1
HTP91661.1
HEX3407479.1
NRA00383.1
MDC0169400.1
HIE49100.1
MEI8321806.1
WP_278059094.1
MBX7268878.1
WP_331461271.1
MPZ47596.1
MDA0663735.1
MEX2616232.1
MDE0814024.1
WP_012700828.1
MBI09244.1
MEC9152886.1
MBE20154.1
RZO97973.1
MEM9566516.1
MDA9636555.1
MDA7796967.1
MDB9896008.1
MDA9370563.1
PPR40458.1
RPG40272.1
MDA9633537.1
MDA9659968.1
MDG0966461.1
MBT3852276.1
MDB4043666.1
MDB9967126.1
MDA9668021.1
MDB9996081.1
MDB9738366.1
MDA9130899.1
MDB3877515.1
MDB4243607.1
MDB0041839.1
MDB9826300.1
MDA9785193.1
MDB9769885.1
MDA9307451.1
WP_211938122.1
MEQ9519511.1
PCJ69451.1
MCE7997304.1
MAN62024.1
MDF1845646.1
MCR9240268.1
WOF73287.1
AWY99970.1
WP_093014149.1
WP_055795718.1
RRH81179.1
WP_223262471.1
WP_316676437.1
WP_208856341.1
WP_047787301.1
WP_319362059.1
PKQ08559.1
WP_348327870.1
WP_322313676.1
WP_333665502.1
WP_293209673.1
MEX0839051.1
MDP2125503.1
WP_350060482.1
MBX3492220.1
WP_293509535.1
HEX7776171.1
WP_293551075.1
HEY4344172.1
MEQ8267544.1
WP_305277014.1
MDO9127616.1
MBX3446472.1
MBX3506173.1
MBA4209239.1
MBX3508951.1
MDX5365073.1
MEE8164710.1
MEO1936657.1
MDO9337156.1
WP_166573283.1
WP_293679190.1
HEV7158757.1
WP_135244672.1
WP_320359712.1
WP_329634541.1
MEW5686683.1
PZQ64358.1
WP_293455766.1
WP_331091416.1
WP_293477040.1
WP_293359888.1
WP_293480478.1
WP_111277653.1
WP_293380493.1
MDZ4371023.1
WP_293462400.1
MEI6439811.1
OYU71539.1
WP_309646551.1
WP_305584270.1
WP_332773054.1
WP_332766438.1
WP_305676490.1
WP_254836120.1
MES2894956.1
ODT24007.1
WP_331932786.1
WP_354298360.1
WP_304805729.1
HVK42347.1
WP_293455623.1
WP_056735097.1
WP_305298834.1
RZJ95702.1
WP_183773107.1
WP_056022161.1
WP_293401064.1
WP_267232612.1
WP_269626833.1
MBS0490835.1
MBP6879177.1
HPA38548.1
WP_304169959.1
WP_242562267.1
WP_309090357.1
WP_257837341.1
WP_012521291.1
WP_334162096.1
WP_257814786.1
WP_325460298.1
WP_332048689.1
WP_332044173.1
WP_111457710.1
MDB5451375.1
MDB5465713.1
MDB5425161.1
MEO8115264.1
MDE2486720.1
HET9160018.1
WP_297697083.1
HEX3700885.1
THD83296.1
WP_111530300.1
HEV2532048.1
MDB5476303.1
MDB5492782.1
MDB5441994.1
HEX5262953.1
HEY2358065.1
WP_331505870.1
WP_309606176.1
WP_329655576.1
WP_299543958.1
HEV7386222.1
WP_331590859.1
MBS0363639.1
WP_293371293.1
HZZ33742.1
WP_293381185.1
WP_325553707.1
HSH89796.1
HEX2151713.1
HJY48085.1
HJZ18104.1
HYH41436.1
HEV7799975.1
MCU1376734.1
MDA1022883.1
MDP6391219.1
TMS57168.1
HVL10082.1
HVJ55946.1
HUN46016.1
HET6235859.1
HTC11492.1
HEY1934568.1
HVC60565.1
HEY3848202.1
HTB45562.1
MDF1792707.1
MBS0242489.1
MDX2156301.1
MBA00360.1
MBT5913472.1
MBT6307119.1
MBT4354727.1
MBN8955563.1
HEX6443080.1
HZK91585.1
HXP06376.1
HEV2187041.1
HKQ26245.1
HWB45557.1
MBM3341735.1
HKU69295.1
HUL93327.1
HWM41292.1
HZO03017.1
HWV90192.1
HWJ01519.1
HXJ51118.1
HEY1287320.1
NBU45472.1
NBO02139.1
WP_094849637.1
HEY0296378.1
NYT80675.1
WP_180154626.1
WP_126707270.1
WP_100699330.1
WP_014752130.1
WP_091911919.1
WP_106227265.1
MEI8401734.1
MDH4400777.1
WP_207403644.1
WP_230665516.1
WP_218369739.1
WP_094807426.1
WP_289786568.1
WP_028352986.1
MWD28699.1
WP_198882806.1
WP_134761026.1
WP_244276376.1
WP_245451041.1
WP_057819717.1
WP_300895655.1
KZY47358.1
MDX1434589.1
MBU2531612.1
HUS98185.1
MEM8977257.1
MEM7747298.1
OLB68878.1
HEX2351394.1
HEX8808550.1
MBV8320429.1
MBV8111077.1
MBV8287187.1
MBS0638572.1
MBV8458402.1
HET7879751.1
MDE2005156.1
MEO8716081.1
MBV9115867.1
WP_171610214.1
MEN0075157.1
WP_111470429.1
MCA3277750.1
MCA3288665.1
MCA3318076.1
WP_198375198.1
WP_184483897.1
WP_198369292.1
WP_244459355.1
HWT09241.1
MEQ8249484.1
PPR64931.1
MBK13705.1
MDA1024055.1
MBI08178.1
MDP6390265.1
MDH3700413.1
MBT6278424.1
MBG04780.1
MDX2316308.1
MAO54818.1
MCF3629934.1
MEQ9556549.1
MEQ9360913.1
MEQ9574806.1
UTW52717.1
MBB91935.1
WP_348198775.1
MAY68234.1
MAN81443.1
WP_237367286.1
HEY0522956.1
MBL0932175.1
WP_024560564.1
WP_029591702.1
WP_124575345.1
WP_184359566.1
WP_115676156.1
WP_167766018.1
WP_104627999.1
CAD2244190.1
WP_166772579.1
WP_102254771.1
WP_039530622.1
WP_166767954.1
WP_184615598.1
WP_318236252.1
WP_043356042.1
WP_006158519.1
WP_183031575.1
WP_309404869.1
WP_150987206.1
MBY4732669.1
WP_341248543.1
MBU69072.1
WP_137924804.1
WP_346811208.1
WP_160473486.1
WP_315593536.1
WP_066741347.1
WP_092598478.1
WP_153946031.1
WP_101681129.1
MCH7942657.1
WP_236107054.1
MDR3538836.1
WP_158742926.1
WP_202826259.1
MDB5372690.1
WP_251912072.1
WP_159848642.1
WP_063711451.1
WP_188116145.1
WP_189332493.1
WP_203826066.1
WP_067685301.1
WP_265546577.1
WP_079193089.1
WP_328904581.1
WP_331720328.1
WP_076161768.1
WP_276371192.1
WP_326448208.1
WP_330794393.1
WP_214617261.1
MUN36914.1
WP_329927850.1
MEV7028188.1
MEU8510904.1
MCY4502951.1
MDC1428217.1
MDD9906582.1
MDD9913656.1
HZT87758.1
MDE0812779.1
MDB3953408.1
MDA0656994.1
MEQ8195594.1
MEX2449939.1
MEQ9125646.1
MCW5747546.1
MBK7473162.1
MBK9609362.1
MBK8739508.1
HSE77480.1
HEX2114276.1
HEX5080269.1
MCP5153143.1
HEV8109216.1
MDX2312804.1
NIM28289.1
HBV24444.1
MCH2634066.1
MAP97584.1
MSO73474.1
WP_186634128.1
MDU8431853.1
WP_074813750.1
WP_005771906.1
WP_053932066.1
WP_005895310.1
WP_117144253.1
MAP13156.1
HYG55845.1
MBM85813.1
MDG2285582.1
MDA9976252.1
MBT6140249.1
MBT5265119.1
MDX2159677.1
MCZ8106179.1
MDA0762867.1
RZP28111.1
MDC3063797.1
MEC9151498.1
MBI10653.1
MAQ07540.1
MCB1743052.1
HKQ67591.1
MEO1493952.1
WP_304847002.1
HEX9685484.1
MCB2063180.1
WP_184154508.1
MDP3139687.1
MDO8278072.1
MDO9089845.1
MDX2155308.1
MCH8530949.1
MDB6008846.1
HWW79739.1
MEK9866309.1
MCA0246546.1
MBN9515711.1
ODT16320.1
NJO22410.1
MEK9905163.1
MBT6312913.1
HEV2188873.1
MDO8475735.1
HEY7519271.1
HXU90764.1
HEY2994324.1
HTO11541.1
PYM23127.1
MCZ6749626.1
MDE0046020.1
MDE0417990.1
MCE2519449.1
MBV7336973.1
MEM7034429.1
MYE24073.1
MCE2460728.1
MCY3837074.1
MDE0419943.1
HTW50970.1
MEL0111134.1
PIW26146.1
MBE87921.1
MBT5111314.1
MBT5812423.1
MDX1488670.1
MDX1529488.1
MDC0227651.1
MBL6679957.1
MAK06324.1
OUW57833.1
MSP76738.1
MBI3198505.1
WP_305187100.1
MDI1287831.1
MDP1751782.1
NQW52010.1
MDP3243585.1
WP_304852429.1
UYN93060.1
MBL0900855.1
WP_216966669.1
MDB5489765.1
MBL6614596.1
HZX86606.1
SEP38788.1
MBI2742192.1
WP_147148715.1
MBY0317085.1
MDQ1424440.1
MDP6343028.1
MDP6567221.1
MBM3483344.1
MCY4478485.1
MDE0051779.1
MDE0390527.1
HUK07356.1
HUK10842.1
HYM32009.1
HEV8028122.1
HXZ02226.1
HEX9488781.1
HEX7969568.1
HTZ79628.1
HVM77446.1
HYC15540.1
HTS92930.1
HLJ21323.1
HKX11021.1
HXA71108.1
HEV3177335.1
HXP77299.1
MBV9834483.1
MBM3620416.1
QQS11961.1
WP_146541472.1
MCW5749445.1
HKU95454.1
HUA54023.1
HET7881946.1
HTI83317.1
MCX7361182.1
MBN9486605.1
MBS0222251.1
HKV16242.1
HEU5095116.1
HTR86121.1
MBS0547088.1
MBS0540168.1
WP_296387222.1
HET6195666.1
HSI00284.1
MBS0525501.1
HLG47351.1
HTB36036.1
HEY4891937.1
HYR66089.1
MEA2853646.1
MEA2810035.1
HTG21816.1
MEI7873104.1
MDI1287551.1
MDP1753659.1
NDH61046.1
MDP1838305.1
MSP74883.1
MBM3649589.1
MCA0302976.1
SEN76528.1
MBL6616574.1
MBY0321832.1
WP_147149605.1
MBN9538962.1
WP_296398500.1
WP_296343764.1
MBN9513987.1
MCA0248739.1
WP_020695328.1
WP_289297027.1
MBP6770140.1
WP_295137923.1
TAJ90634.1
MDB5487143.1
WP_216962460.1
WP_230553249.1

## Sheet: Table S27
All of related domians in the Figure S17C
penicillin C02 LCL
sporolide C01 LCL
C1027 C02 LCL
iturin C01 hybridC
mycosubtilin C01 hybridC
microcystin C01 hybridC
nodularin C01 hybridC
nostopeptolide C01 LCL
microcystin C07 LCL
nodularin C04 LCL
microcystin C06 LCL
microcystin C02 LCL
nodularin C02 LCL
bacitracin C02 LCL
mycosubtilin C02 LCL
iturin C02 LCL
bacitracin C03 LCL
bacitracin C13 LCL
bacitracin C10 LCL
bacitracin C07 LCL
bacitracin C06 LCL
lichenysin C02 LCL
surfactin C02 LCL
lichenysin C07 LCL
surfactin C07 LCL
surfactin C06 LCL
lichenysin C06 LCL
lichenysin C03 LCL
surfactin C03 LCL
fengycin C10 LCL
fengycin C02 LCL
fengycin C03 LCL
fengycin C07 LCL
fengycin C13 LCL
iturin C08 LCL
mycosubtilin C08 LCL
mycosubtilin C03 LCL
iturin C03 LCL
mycosubtilin C09 LCL
iturin C09 LCL
tyrocidine C11 LCL
gramicidin C05 LCL
tyrocidine C04 LCL
tyrocidine C07 LCL
tyrocidine C03 LCL
tyrocidine C08 LCL
tyrocidine C09 LCL
gramicidin C03 LCL
tyrocidine C10 LCL
gramicidin C04 LCL
tubulysin C01 LCL
pyoverdine C01 LCL
pyoverdine C03 LCL
pyoverdine C06 LCL
pyoverdine C05 LCL
pyoverdine C07 LCL
pyoverdine C08 LCL
syringomycin C07 LCL
syringomycin C09 LCL
syringomycin C06 LCL
syringomycin C05 LCL
arthrofactin C11 LCL
arthrofactin C10 LCL
arthrofactin C08 LCL
anabaenopeptilide C05 LCL
anabaenopeptilide C06 LCL
nostopeptolide C05 LCL
anabaenopeptilide C03 LCL
anabaenopeptilide C01 LCL
anabaenopeptilide C04 LCL
anabaenopeptilide C02 LCL
nostopeptolide C03 LCL
nostopeptolide C04 LCL
nostopeptolide C02 LCL
nostopeptolide C07 LCL
nostopeptolide C06 LCL
nostopeptolide C08 LCL
nostopeptolide C09 LCL
tubulysin C02 LCL
tubulysin C05 LCL
tubulysin C03 LCL
viomycin C05 LCL
enniatin C01 LCL
cyclosporin C02 LCL
cyclosporin C01 LCL
cyclosporin C08 LCL
cyclosporin C06 LCL
cyclosporin C05 LCL
cyclosporin C04 LCL
cyclosporin C07 LCL
cyclosporin C03 LCL
cyclosporin C10 LCL
cyclosporin C11 LCL
cyclosporin C09 LCL
bleomycin C04 condensation
bleomycin C08 condensation
pyridomycin C03 LCL
bleomycin C05 condensation
cinnabaramide C01 LCL
salinosporamide C01 LCL
streptolydigin C01 LCL
bleomycin C03 condensation
viomycin C03 LCL
viomycin C02 LCL
viomycin C04 LCL
exochelin C05 LCL
balhimycin C10 LCL
complestatin C10 LCL
thaxtomin C02 LCL
thaxtomin C01 LCL
pyridomycin C02 LCL
calciumdependentantibiotic C02 LCL
calciumdependentantibiotic C03 LCL
calciumdependentantibiotic C10 LCL
calciumdependentantibiotic C07 LCL
calciumdependentantibiotic C06 LCL
calciumdependentantibiotic C09 LCL
calciumdependentantibiotic C13 LCL
pristinamycin C02 LCL
pristinamycin C07 LCL
pristinamycin C05 LCL
pristinamycin C06 LCL
bacillibactin C02 LCL
actinomycin C02 LCL
actinomycin C06 LCL
actinomycin C05 LCL
thiocoraline C04 LCL
thiocoraline C05 LCL
cyclomarin C01 LCL
cyclomarin C06 LCL
cyclomarin C03 LCL
cyclomarin C05 LCL
cyclomarin C02 LCL
cyclomarin C04 LCL
fengycin C06 starter
surfactin C01 starter
lichenysin C01 starter
syrilipamide C01 starter
syringomycin C01 starter
nunamycin C01 starter
nunapeptin C01 starter
arthrofactin C01 starter
syringafactin C starter
cichofactin C starter
thiocoraline C01 starter
vibriobactin C01 starter
enterobactin C01 starter
actinomycin C01 starter
bacillibactin C01 starter
calciumdependentantibiotic C01 starter
pyridomycin C01 starter
pristinamycin C01 starter
bleomycin C01 condensation
bacitracin C01 cyclization
yersiniabactin C03 cyclization
tubulysin C04 cyclization
bleomycin C10 cyclization
yersiniabactin C02 cyclization
bleomycin C09 cyclization
pyochelin C02 cyclization
yersiniabactin C01 cyclization
pyochelin C01 cyclization
microcystin C04 epimerization
pristinamycin C03 epimerization
actinomycin C03 epimerization
thiocoraline C02 epimerization
calciumdependentantibiotic C11 epimerization
calciumdependentantibiotic C04 epimerization
complestatin C08 epimerization
balhimycin C05 epimerization
balhimycin C02 epimerization
balhimycin C07 epimerization
complestatin C06 epimerization
complestatin C04 epimerization
HCtoxin C01 epimerization
iturin C06 epimerization
mycosubtilin C06 epimerization
mycosubtilin C10 epimerization
iturin C10 epimerization
mycosubtilin C04 epimerization
iturin C04 epimerization
tyrocidine C05 epimerization
tyrocidine C01 epimerization
gramicidin C01 epimerization
lichenysin C08 epimerization
surfactin C08 epimerization
lichenysin C04 epimerization
surfactin C04 epimerization
fengycin C08 epimerization
fengycin C11 epimerization
fengycin C14 epimerization
fengycin C04 epimerization
bacitracin C14 epimerization
bacitracin C08 epimerization
bacitracin C11 epimerization
bacitracin C04 epimerization
bleomycin C06 modifiedAA
bleomycin C02 modifiedAA
microcystin C03 modifiedAA
nodularin C03 modifiedAA
viomycin C01 DCL
penicillin C01 DCL
HCtoxin C02 dual
HCtoxin C03 dual
HCtoxin C04 dual
HCtoxin C05 dual
enniatin C02 dual
cyclosporin C12 dual
syringomycin C08 dual
syringomycin C04 dual
syringomycin C03 dual
arthrofactin C04 DCL
syringomycin C02 dual
arthrofactin C09 DCL
arthrofactin C03 DCL
arthrofactin C07 DCL
arthrofactin C05 DCL
arthrofactin C02 DCL
arthrofactin C06 DCL
microcystin C05 DCL
bacitracin C15 DCL
bacitracin C12 DCL
bacitracin C05 DCL
bacitracin C09 DCL
mycosubtilin C07 DCL
iturin C07 DCL
mycosubtilin C05 DCL
iturin C05 DCL
mycosubtilin C11 DCL
iturin C11 DCL
tyrocidine C02 DCL
gramicidin C02 DCL
tyrocidine C06 DCL
lichenysin C05 DCL
surfactin C05 DCL
surfactin C09 DCL
lichenysin C09 DCL
fengycin C05 DCL
fengycin C09 DCL
fengycin C01 DCL
fengycin C12 DCL
bleomycin C07 DCL
pyoverdine C04 DCL
pyoverdine C02 DCL
exochelin C03 DCL
exochelin C01 DCL
thiocoraline C03 DCL
exochelin C04 DCL
exochelin C02 DCL
actinomycin C04 DCL
balhimycin C03 DCL
chloroeremomycin C02 DCL
pristinamycin C04 DCL
calciumdependentantibiotic C12 DCL
calciumdependentantibiotic C08 DCL
calciumdependentantibiotic C05 DCL
complestatin C03 DCL
teicoplanin C03 DCL
balhimycin C04 DCL
chloroeremomycin C03 DCL
complestatin C09 DCL
teicoplanin C06 DCL
chloroeremomycin C06 DCL
balhimycin C09 DCL
teicoplanin C02 DCL
complestatin C02 DCL
complestatin C05 DCL
teicoplanin C04 DCL
balhimycin C06 DCL
chloroeremomycin C04 DCL
complestatin C07 DCL
teicoplanin C05 DCL
chloroeremomycin C05 DCL
balhimycin C08 DCL
complestatin C01 DCL
teicoplanin C01 DCL
balhimycin C01 DCL
chloroeremomycin C01 DCL

[truncated: 1 more sheets: Table S28]
